# Supplementary material for: 5-[1-(4-Methyl­phen­yl)-2-nitro­but­yl]-4-phenyl-1,2,3-selenadiazole
Source: Acta Crystallogr Sect E Struct Rep Online. 2013 Feb 23;69(Pt 3):o430. doi: 10.1107/S1600536813004662 (PMC3588474; doi:10.1107/S1600536813004662)
Supplement: Supplementary file 1 [file e-69-0o430-sup1.cif]

##############################################################################
#                                                                            #
# This CIF contains the data in a paper accepted for publication in          #
# Acta Crystallographica Section E. It conforms to the requirements of       #
# Notes for Authors for Acta Crystallographica Section E, and has been       #
# peer reviewed under the auspices of the IUCr Commission on Journals.       #
#                                                                            #
# Full details of the Crystallographic Information File format               #
# are given in the paper "The Crystallographic Information File (CIF):       #
# a New Standard Archive File for Crystallography" by S. R. Hall, F. H.      #
# Allen and I. D. Brown [Acta Cryst. (1991), A47, 655-685].                  #
#                                                                            #
# The current version of the core CIF dictionary is obtainable from          #
# ftp://ftp.iucr.org/pub/cif_core.dic.                                       #
#                                                                            #
# Software is freely available for graphical display of the structure(s)     #
# in this CIF. For information consult the CIF software page                 #
# http://www.iucr.org/resources/cif/software.                                #
#                                                                            #
# This file may be used for bona fide research purposes within the           #
# scientific community so long as proper attribution is given to the journal # 
# article from which it was obtained.                                        #
#                                                                            #
##############################################################################
data_global
_audit_creation_method     SHELXL-97
_journal_date_recd_electronic     2012-11-29
_journal_date_accepted     2013-02-18
_journal_name_full     'Acta Crystallographica, Section E'
_journal_year     2013
_journal_volume     69
_journal_issue      3
_journal_page_first     o430
_journal_page_last     o430
_journal_paper_category     QO
_journal_paper_doi     10.1107/S1600536813004662
_journal_coeditor_code     BT6877
_publ_contact_author_name     'M. N. Ponnuswamy'
_publ_contact_author_address
;   Centre of Advanced Study in Crystallography and Biophysics
    University of Madras
    Guindy Campus
    Chennai 600 025
    India
;
_publ_contact_author_email     'mnpsy2004@yahoo.com'
_publ_contact_author_fax     '+9144 22352494'
_publ_contact_author_phone     '+9144 22300122'
_publ_section_title
;
5-[1-(4-Methylphenyl)-2-nitrobutyl]-4-phenyl-1,2,3-selenadiazole
;
loop_
    _publ_author_name
    _publ_author_address
    'P. Sugumar'
;
      Centre of Advanced Study in Crystallography and Biophysics
      University of Madras
      Guindy Campus
      Chennai 600 025
      India
;
    'S. Sankari'
;
      Department of Chemistry
      Sri Sarada College for Women (Autonomus)
      Fairlands
      Salem 636 016
      India
;
    'P. Manisankar'
;
      Department of Industrial Chemistry
      Alagappa University
      Karaikudi 630 003
      India
;
    ' M. N. Ponnuswamy'
;
      Centre of Advanced Study in Crystallography and Biophysics
      University of Madras
      Guindy Campus
      Chennai 600 025
      India
;
data_I
_audit_creation_method     SHELXL-97
_chemical_name_systematic
;
5-[1-(4-Methylphenyl)-2-nitrobutyl]-4-phenyl-1,2,3-selenadiazole
;
_chemical_name_common
;
;
_chemical_formula_moiety     'C19 H19 N3 O2 Se'
_chemical_formula_sum     'C19 H19 N3 O2 Se'
_chemical_formula_iupac     'C19 H19 N3 O2 Se'
_chemical_formula_weight     400.33
_chemical_melting_point     ?
_symmetry_cell_setting     triclinic
_symmetry_space_group_name_H-M     'P -1'
_symmetry_space_group_name_Hall     '-P 1'
loop_
    _symmetry_equiv_pos_as_xyz
    'x, y, z'
    '-x, -y, -z'
_cell_length_a     8.2088(5)
_cell_length_b     8.4755(5)
_cell_length_c     13.7031(8)
_cell_angle_alpha     80.669(3)
_cell_angle_beta     81.832(3)
_cell_angle_gamma     76.681(3)
_cell_volume     910.00(9)
_cell_formula_units_Z     2
_cell_measurement_reflns_used     3581
_cell_measurement_theta_min     1.51
_cell_measurement_theta_max     28.41
_cell_measurement_temperature     293(2)
_exptl_crystal_description     Block
_exptl_crystal_colour     Colourless
_exptl_crystal_size_max     0.22
_exptl_crystal_size_mid     0.20
_exptl_crystal_size_min     0.18
_exptl_crystal_density_diffrn     1.461
_exptl_crystal_density_meas     ?
_exptl_crystal_density_method     'not measured'
_exptl_crystal_F_000     408
_exptl_absorpt_coefficient_mu     2.080
_exptl_absorpt_correction_type     multi-scan
_exptl_absorpt_process_details     '(SADABS; Bruker, 2008)'
_exptl_absorpt_correction_T_min     0.639
_exptl_absorpt_correction_T_max     0.688
_exptl_special_details
;
;
_diffrn_ambient_temperature     293(2)
_diffrn_radiation_type     MoK\a
_diffrn_radiation_wavelength     0.71073
_diffrn_radiation_source     'fine-focus sealed tube'
_diffrn_radiation_monochromator     graphite
_diffrn_measurement_device_type     'Bruker SMART APEX CCD detector'
_diffrn_measurement_method     '\w scans'
_diffrn_detector_area_resol_mean     ?
_diffrn_reflns_number     16036
_diffrn_reflns_av_R_equivalents     0.0290
_diffrn_reflns_av_sigmaI/netI     0.0283
_diffrn_reflns_theta_min     1.51
_diffrn_reflns_theta_max     28.41
_diffrn_reflns_theta_full     28.41
_diffrn_measured_fraction_theta_max     0.989
_diffrn_measured_fraction_theta_full     0.989
_diffrn_reflns_limit_h_min     -10
_diffrn_reflns_limit_h_max     10
_diffrn_reflns_limit_k_min     -11
_diffrn_reflns_limit_k_max     11
_diffrn_reflns_limit_l_min     -18
_diffrn_reflns_limit_l_max     18
_diffrn_standards_number     ?
_diffrn_standards_interval_count     ?
_diffrn_standards_interval_time     ?
_diffrn_standards_decay_%     ?
_refine_special_details
;
Refinement of <i>F</i>^2^ against ALL reflections. The weighted <i>R</i>-factor
<i>wR</i> and goodness of fit <i>S</i> are based on <i>F</i>^2^, conventional
<i>R</i>-factors <i>R</i> are based on <i>F</i>, with <i>F</i> set to zero for
negative <i>F</i>^2^. The threshold expression of <i>F</i>^2^ >
\s(<i>F</i>^2^) is used only for calculating <i>R</i>-factors(gt) <i>etc</i>.
and is not relevant to the choice of reflections for refinement.
<i>R</i>-factors based on <i>F</i>^2^ are statistically about twice as large
as those based on <i>F</i>, and <i>R</i>- factors based on ALL data will be
even larger.
;
_reflns_number_total     4516
_reflns_number_gt     3581
_reflns_threshold_expression     I>2sigma(I)
_refine_ls_structure_factor_coef     Fsqd
_refine_ls_matrix_type     full
_refine_ls_R_factor_all     0.0462
_refine_ls_R_factor_gt     0.0314
_refine_ls_wR_factor_gt     0.0769
_refine_ls_wR_factor_ref     0.0825
_refine_ls_goodness_of_fit_ref     1.041
_refine_ls_restrained_S_all     1.041
_refine_ls_number_reflns     4516
_refine_ls_number_parameters     226
_refine_ls_number_restraints     0
_refine_ls_hydrogen_treatment     constr
_refine_ls_weighting_scheme     calc
_refine_ls_weighting_details
         'calc w=1/[\s^2^(Fo^2^)+(0.0366P)^2^+0.2693P] where P=(Fo^2^+2Fc^2^)/3'
_atom_sites_solution_hydrogens     geom
_atom_sites_solution_primary     direct
_atom_sites_solution_secondary     difmap
_refine_ls_shift/su_max     0.001
_refine_ls_shift/su_mean     0.000
_refine_diff_density_max     0.365
_refine_diff_density_min     -0.348
_refine_ls_extinction_method     none
_refine_ls_extinction_coef     ?
loop_
    _atom_type_symbol
    _atom_type_description
    _atom_type_scat_dispersion_real
    _atom_type_scat_dispersion_imag
    _atom_type_scat_source
    'C' 'C' 0.0033 0.0016
                         'International Tables Vol C Tables 4.2.6.8 and 6.1.1.4'
    'H' 'H' 0.0000 0.0000
                         'International Tables Vol C Tables 4.2.6.8 and 6.1.1.4'
    'N' 'N' 0.0061 0.0033
                         'International Tables Vol C Tables 4.2.6.8 and 6.1.1.4'
    'O' 'O' 0.0106 0.0060
                         'International Tables Vol C Tables 4.2.6.8 and 6.1.1.4'
    'Se' 'Se' -0.0929 2.2259
                         'International Tables Vol C Tables 4.2.6.8 and 6.1.1.4'
_computing_data_collection     'APEX2 (Bruker, 2008)'
_computing_cell_refinement     'SAINT (Bruker, 2008)'
_computing_data_reduction     'SAINT (Bruker, 2008)'
_computing_structure_solution     'SHELXS97 (Sheldrick, 2008)'
_computing_structure_refinement     'SHELXL97 (Sheldrick, 2008)'
_computing_molecular_graphics     'ORTEP-3 for Windows (Farrugia, 2012)'
_computing_publication_material
                            'SHELXL97 (Sheldrick, 2008) and PLATON (Spek, 2009)'
loop_
    _atom_site_type_symbol
    _atom_site_label
    _atom_site_fract_x
    _atom_site_fract_y
    _atom_site_fract_z
    _atom_site_U_iso_or_equiv
    _atom_site_adp_type
    _atom_site_calc_flag
    _atom_site_refinement_flags
    _atom_site_occupancy
    _atom_site_symmetry_multiplicity
    _atom_site_disorder_assembly
    _atom_site_disorder_group
    C C1 0.2947(3) 0.3855(3) 1.00144(16) 0.0503(5) Uani d . 1 1 . .
    H H1 0.3533 0.4691 0.9817 0.060 Uiso calc R 1 1 . .
    C C2 0.1576(3) 0.4047(3) 1.07280(18) 0.0629(6) Uani d . 1 1 . .
    H H2 0.1249 0.5011 1.1013 0.075 Uiso calc R 1 1 . .
    C C3 0.0694(3) 0.2834(3) 1.10192(18) 0.0652(6) Uani d . 1 1 . .
    H H3 -0.0239 0.2983 1.1493 0.078 Uiso calc R 1 1 . .
    C C4 0.1185(3) 0.1394(3) 1.06127(16) 0.0556(5) Uani d . 1 1 . .
    H H4 0.0591 0.0566 1.0817 0.067 Uiso calc R 1 1 . .
    C C5 0.2557(3) 0.1179(3) 0.99035(14) 0.0458(4) Uani d . 1 1 . .
    H H5 0.2885 0.0202 0.9633 0.055 Uiso calc R 1 1 . .
    C C6 0.3455(2) 0.2407(2) 0.95882(13) 0.0401(4) Uani d . 1 1 . .
    C C7 0.4922(2) 0.2231(2) 0.88259(14) 0.0387(4) Uani d . 1 1 . .
    C C8 0.5046(2) 0.1710(2) 0.79162(13) 0.0374(4) Uani d . 1 1 . .
    C C9 0.3631(2) 0.1341(2) 0.74558(13) 0.0368(4) Uani d . 1 1 . .
    H H9 0.2798 0.1065 0.8006 0.044 Uiso calc R 1 1 . .
    C C10 0.2765(2) 0.2886(2) 0.68336(13) 0.0355(4) Uani d . 1 1 . .
    C C11 0.3452(2) 0.3521(2) 0.59131(14) 0.0435(4) Uani d . 1 1 . .
    H H11 0.4483 0.2974 0.5632 0.052 Uiso calc R 1 1 . .
    C C12 0.2619(3) 0.4961(3) 0.54083(15) 0.0472(5) Uani d . 1 1 . .
    H H12 0.3104 0.5365 0.4791 0.057 Uiso calc R 1 1 . .
    C C13 0.1083(3) 0.5815(2) 0.57996(15) 0.0439(4) Uani d . 1 1 . .
    C C14 0.0403(3) 0.5158(3) 0.67137(16) 0.0527(5) Uani d . 1 1 . .
    H H14 -0.0634 0.5699 0.6993 0.063 Uiso calc R 1 1 . .
    C C15 0.1222(2) 0.3722(3) 0.72230(14) 0.0476(5) Uani d . 1 1 . .
    H H15 0.0729 0.3311 0.7836 0.057 Uiso calc R 1 1 . .
    C C16 0.4238(2) -0.0165(2) 0.69108(15) 0.0437(4) Uani d . 1 1 . .
    H H16 0.5191 -0.0003 0.6415 0.052 Uiso calc R 1 1 . .
    C C17 0.4758(3) -0.1734(3) 0.76190(19) 0.0647(6) Uani d . 1 1 . .
    H H17A 0.5717 -0.1646 0.7931 0.078 Uiso calc R 1 1 . .
    H H17B 0.3839 -0.1828 0.8140 0.078 Uiso calc R 1 1 . .
    C C18 0.5217(4) -0.3281(3) 0.7132(3) 0.0928(10) Uani d . 1 1 . .
    H H18A 0.5515 -0.4209 0.7625 0.139 Uiso calc R 1 1 . .
    H H18B 0.6155 -0.3223 0.6632 0.139 Uiso calc R 1 1 . .
    H H18C 0.4271 -0.3393 0.6829 0.139 Uiso calc R 1 1 . .
    C C19 0.0164(3) 0.7377(3) 0.52454(19) 0.0585(6) Uani d . 1 1 . .
    H H19A -0.0870 0.7788 0.5635 0.088 Uiso calc R 1 1 . .
    H H19B -0.0079 0.7163 0.4621 0.088 Uiso calc R 1 1 . .
    H H19C 0.0856 0.8175 0.5128 0.088 Uiso calc R 1 1 . .
    N N1 0.7608(2) 0.2547(2) 0.83861(15) 0.0553(4) Uani d . 1 1 . .
    N N2 0.6345(2) 0.2673(2) 0.90304(13) 0.0477(4) Uani d . 1 1 . .
    N N3 0.2804(2) -0.0354(2) 0.63942(14) 0.0503(4) Uani d . 1 1 . .
    O O1 0.1466(2) -0.0390(2) 0.68800(15) 0.0737(5) Uani d . 1 1 . .
    O O2 0.3084(2) -0.0475(2) 0.55093(13) 0.0743(5) Uani d . 1 1 . .
    Se Se1 0.71589(3) 0.17548(3) 0.726788(16) 0.05444(9) Uani d . 1 1 . .
loop_
    _atom_site_aniso_label
    _atom_site_aniso_U_11
    _atom_site_aniso_U_22
    _atom_site_aniso_U_33
    _atom_site_aniso_U_12
    _atom_site_aniso_U_13
    _atom_site_aniso_U_23
    C1 0.0530(11) 0.0487(12) 0.0547(12) -0.0144(9) -0.0076(9) -0.0163(9)
    C2 0.0634(14) 0.0657(15) 0.0626(14) -0.0092(12) 0.0011(11) -0.0309(12)
    C3 0.0566(13) 0.0859(18) 0.0541(13) -0.0153(13) 0.0065(11) -0.0231(12)
    C4 0.0597(13) 0.0662(14) 0.0441(11) -0.0243(11) -0.0021(10) -0.0037(10)
    C5 0.0565(11) 0.0445(11) 0.0386(10) -0.0149(9) -0.0050(9) -0.0062(8)
    C6 0.0440(10) 0.0419(10) 0.0359(9) -0.0078(8) -0.0108(8) -0.0059(8)
    C7 0.0424(9) 0.0327(9) 0.0424(10) -0.0087(7) -0.0101(8) -0.0035(7)
    C8 0.0357(8) 0.0378(9) 0.0377(9) -0.0082(7) -0.0039(7) -0.0020(7)
    C9 0.0347(8) 0.0416(10) 0.0343(9) -0.0096(7) -0.0024(7) -0.0053(7)
    C10 0.0336(8) 0.0411(9) 0.0344(9) -0.0099(7) -0.0045(7) -0.0094(7)
    C11 0.0350(9) 0.0507(11) 0.0428(10) -0.0083(8) 0.0023(8) -0.0071(8)
    C12 0.0475(11) 0.0520(12) 0.0425(10) -0.0180(9) -0.0027(8) 0.0012(9)
    C13 0.0479(10) 0.0422(10) 0.0470(11) -0.0117(8) -0.0157(8) -0.0092(8)
    C14 0.0436(10) 0.0608(13) 0.0476(11) 0.0066(9) -0.0041(9) -0.0153(10)
    C15 0.0416(10) 0.0614(13) 0.0341(9) -0.0037(9) 0.0020(8) -0.0061(9)
    C16 0.0406(9) 0.0429(10) 0.0498(11) -0.0073(8) -0.0093(8) -0.0110(8)
    C17 0.0781(17) 0.0461(12) 0.0714(16) -0.0045(11) -0.0276(13) -0.0080(11)
    C18 0.107(2) 0.0507(15) 0.121(3) 0.0067(15) -0.040(2) -0.0229(16)
    C19 0.0648(14) 0.0447(12) 0.0698(14) -0.0094(10) -0.0281(12) -0.0042(10)
    N1 0.0464(9) 0.0612(11) 0.0647(12) -0.0214(8) -0.0099(9) -0.0091(9)
    N2 0.0479(9) 0.0458(9) 0.0551(10) -0.0156(7) -0.0135(8) -0.0085(8)
    N3 0.0512(10) 0.0465(10) 0.0584(11) -0.0126(8) -0.0115(8) -0.0135(8)
    O1 0.0512(9) 0.0907(13) 0.0909(13) -0.0282(9) -0.0038(9) -0.0312(10)
    O2 0.0850(13) 0.0909(13) 0.0587(10) -0.0269(10) -0.0189(9) -0.0225(9)
    Se1 0.03995(12) 0.07233(17) 0.05185(14) -0.01761(10) 0.00149(9) -0.00817(10)
_geom_special_details
;
All e.s.d.'s (except the e.s.d. in the dihedral angle between two l.s. planes)
are estimated using the full covariance matrix. The cell e.s.d.'s are taken
into account individually in the estimation of e.s.d.'s in distances, angles
and torsion angles; correlations between e.s.d.'s in cell parameters are only
used when they are defined by crystal symmetry. An approximate (isotropic)
treatment of cell e.s.d.'s is used for estimating e.s.d.'s involving l.s.
planes.
;
loop_
    _geom_bond_atom_site_label_1
    _geom_bond_atom_site_label_2
    _geom_bond_site_symmetry_2
    _geom_bond_distance
    _geom_bond_publ_flag
    C1 C2 . 1.380(3) ?
    C1 C6 . 1.396(3) ?
    C1 H1 . 0.9300 ?
    C2 C3 . 1.366(4) ?
    C2 H2 . 0.9300 ?
    C3 C4 . 1.376(3) ?
    C3 H3 . 0.9300 ?
    C4 C5 . 1.377(3) ?
    C4 H4 . 0.9300 ?
    C5 C6 . 1.389(3) ?
    C5 H5 . 0.9300 ?
    C6 C7 . 1.475(3) ?
    C7 C8 . 1.372(3) ?
    C7 N2 . 1.383(2) ?
    C8 C9 . 1.511(2) ?
    C8 Se1 . 1.8385(18) ?
    C9 C10 . 1.526(2) ?
    C9 C16 . 1.532(3) ?
    C9 H9 . 0.9800 ?
    C10 C15 . 1.382(2) ?
    C10 C11 . 1.384(3) ?
    C11 C12 . 1.382(3) ?
    C11 H11 . 0.9300 ?
    C12 C13 . 1.384(3) ?
    C12 H12 . 0.9300 ?
    C13 C14 . 1.382(3) ?
    C13 C19 . 1.508(3) ?
    C14 C15 . 1.379(3) ?
    C14 H14 . 0.9300 ?
    C15 H15 . 0.9300 ?
    C16 N3 . 1.508(3) ?
    C16 C17 . 1.526(3) ?
    C16 H16 . 0.9800 ?
    C17 C18 . 1.514(3) ?
    C17 H17A . 0.9700 ?
    C17 H17B . 0.9700 ?
    C18 H18A . 0.9600 ?
    C18 H18B . 0.9600 ?
    C18 H18C . 0.9600 ?
    C19 H19A . 0.9600 ?
    C19 H19B . 0.9600 ?
    C19 H19C . 0.9600 ?
    N1 N2 . 1.259(2) ?
    N1 Se1 . 1.8824(19) ?
    N3 O1 . 1.205(2) ?
    N3 O2 . 1.218(2) ?
loop_
    _geom_angle_atom_site_label_1
    _geom_angle_atom_site_label_2
    _geom_angle_atom_site_label_3
    _geom_angle_site_symmetry_1
    _geom_angle_site_symmetry_3
    _geom_angle
    _geom_angle_publ_flag
    C2 C1 C6 . . 120.1(2) ?
    C2 C1 H1 . . 120.0 ?
    C6 C1 H1 . . 120.0 ?
    C3 C2 C1 . . 120.6(2) ?
    C3 C2 H2 . . 119.7 ?
    C1 C2 H2 . . 119.7 ?
    C2 C3 C4 . . 120.1(2) ?
    C2 C3 H3 . . 120.0 ?
    C4 C3 H3 . . 120.0 ?
    C3 C4 C5 . . 120.0(2) ?
    C3 C4 H4 . . 120.0 ?
    C5 C4 H4 . . 120.0 ?
    C4 C5 C6 . . 120.69(19) ?
    C4 C5 H5 . . 119.7 ?
    C6 C5 H5 . . 119.7 ?
    C5 C6 C1 . . 118.49(18) ?
    C5 C6 C7 . . 122.41(17) ?
    C1 C6 C7 . . 119.10(18) ?
    C8 C7 N2 . . 115.11(17) ?
    C8 C7 C6 . . 127.85(17) ?
    N2 C7 C6 . . 117.02(16) ?
    C7 C8 C9 . . 126.13(16) ?
    C7 C8 Se1 . . 109.15(13) ?
    C9 C8 Se1 . . 124.37(13) ?
    C8 C9 C10 . . 109.47(15) ?
    C8 C9 C16 . . 111.39(14) ?
    C10 C9 C16 . . 115.25(15) ?
    C8 C9 H9 . . 106.7 ?
    C10 C9 H9 . . 106.7 ?
    C16 C9 H9 . . 106.7 ?
    C15 C10 C11 . . 118.05(18) ?
    C15 C10 C9 . . 118.02(16) ?
    C11 C10 C9 . . 123.92(16) ?
    C12 C11 C10 . . 120.65(17) ?
    C12 C11 H11 . . 119.7 ?
    C10 C11 H11 . . 119.7 ?
    C11 C12 C13 . . 121.60(19) ?
    C11 C12 H12 . . 119.2 ?
    C13 C12 H12 . . 119.2 ?
    C14 C13 C12 . . 117.15(18) ?
    C14 C13 C19 . . 121.15(19) ?
    C12 C13 C19 . . 121.7(2) ?
    C15 C14 C13 . . 121.71(18) ?
    C15 C14 H14 . . 119.1 ?
    C13 C14 H14 . . 119.1 ?
    C14 C15 C10 . . 120.83(19) ?
    C14 C15 H15 . . 119.6 ?
    C10 C15 H15 . . 119.6 ?
    N3 C16 C17 . . 107.96(18) ?
    N3 C16 C9 . . 108.05(15) ?
    C17 C16 C9 . . 112.39(17) ?
    N3 C16 H16 . . 109.5 ?
    C17 C16 H16 . . 109.5 ?
    C9 C16 H16 . . 109.5 ?
    C18 C17 C16 . . 114.6(2) ?
    C18 C17 H17A . . 108.6 ?
    C16 C17 H17A . . 108.6 ?
    C18 C17 H17B . . 108.6 ?
    C16 C17 H17B . . 108.6 ?
    H17A C17 H17B . . 107.6 ?
    C17 C18 H18A . . 109.5 ?
    C17 C18 H18B . . 109.5 ?
    H18A C18 H18B . . 109.5 ?
    C17 C18 H18C . . 109.5 ?
    H18A C18 H18C . . 109.5 ?
    H18B C18 H18C . . 109.5 ?
    C13 C19 H19A . . 109.5 ?
    C13 C19 H19B . . 109.5 ?
    H19A C19 H19B . . 109.5 ?
    C13 C19 H19C . . 109.5 ?
    H19A C19 H19C . . 109.5 ?
    H19B C19 H19C . . 109.5 ?
    N2 N1 Se1 . . 110.60(13) ?
    N1 N2 C7 . . 118.12(17) ?
    O1 N3 O2 . . 124.26(19) ?
    O1 N3 C16 . . 118.29(18) ?
    O2 N3 C16 . . 117.45(18) ?
    C8 Se1 N1 . . 87.01(8) ?
loop_
    _geom_torsion_atom_site_label_1
    _geom_torsion_atom_site_label_2
    _geom_torsion_atom_site_label_3
    _geom_torsion_atom_site_label_4
    _geom_torsion_site_symmetry_1
    _geom_torsion_site_symmetry_2
    _geom_torsion_site_symmetry_3
    _geom_torsion_site_symmetry_4
    _geom_torsion
    _geom_torsion_publ_flag
    C6 C1 C2 C3 . . . . -0.5(4) ?
    C1 C2 C3 C4 . . . . 1.0(4) ?
    C2 C3 C4 C5 . . . . -0.7(4) ?
    C3 C4 C5 C6 . . . . -0.2(3) ?
    C4 C5 C6 C1 . . . . 0.7(3) ?
    C4 C5 C6 C7 . . . . -179.56(19) ?
    C2 C1 C6 C5 . . . . -0.3(3) ?
    C2 C1 C6 C7 . . . . 179.92(19) ?
    C5 C6 C7 C8 . . . . 48.6(3) ?
    C1 C6 C7 C8 . . . . -131.6(2) ?
    C5 C6 C7 N2 . . . . -132.97(19) ?
    C1 C6 C7 N2 . . . . 46.8(2) ?
    N2 C7 C8 C9 . . . . -172.54(17) ?
    C6 C7 C8 C9 . . . . 5.9(3) ?
    N2 C7 C8 Se1 . . . . 0.9(2) ?
    C6 C7 C8 Se1 . . . . 179.30(15) ?
    C7 C8 C9 C10 . . . . 90.5(2) ?
    Se1 C8 C9 C10 . . . . -81.96(17) ?
    C7 C8 C9 C16 . . . . -140.87(19) ?
    Se1 C8 C9 C16 . . . . 46.7(2) ?
    C8 C9 C10 C15 . . . . -103.79(19) ?
    C16 C9 C10 C15 . . . . 129.73(19) ?
    C8 C9 C10 C11 . . . . 74.6(2) ?
    C16 C9 C10 C11 . . . . -51.8(2) ?
    C15 C10 C11 C12 . . . . 0.8(3) ?
    C9 C10 C11 C12 . . . . -177.63(18) ?
    C10 C11 C12 C13 . . . . 0.0(3) ?
    C11 C12 C13 C14 . . . . -0.7(3) ?
    C11 C12 C13 C19 . . . . -179.36(19) ?
    C12 C13 C14 C15 . . . . 0.7(3) ?
    C19 C13 C14 C15 . . . . 179.3(2) ?
    C13 C14 C15 C10 . . . . 0.1(3) ?
    C11 C10 C15 C14 . . . . -0.9(3) ?
    C9 C10 C15 C14 . . . . 177.67(19) ?
    C8 C9 C16 N3 . . . . -174.74(15) ?
    C10 C9 C16 N3 . . . . -49.2(2) ?
    C8 C9 C16 C17 . . . . 66.3(2) ?
    C10 C9 C16 C17 . . . . -168.26(17) ?
    N3 C16 C17 C18 . . . . 55.6(3) ?
    C9 C16 C17 C18 . . . . 174.7(2) ?
    Se1 N1 N2 C7 . . . . 0.2(2) ?
    C8 C7 N2 N1 . . . . -0.7(3) ?
    C6 C7 N2 N1 . . . . -179.36(17) ?
    C17 C16 N3 O1 . . . . 68.7(2) ?
    C9 C16 N3 O1 . . . . -53.1(2) ?
    C17 C16 N3 O2 . . . . -110.7(2) ?
    C9 C16 N3 O2 . . . . 127.50(19) ?
    C7 C8 Se1 N1 . . . . -0.60(14) ?
    C9 C8 Se1 N1 . . . . 172.95(16) ?
    N2 N1 Se1 C8 . . . . 0.23(15) ?
loop_
    _geom_hbond_atom_site_label_D
    _geom_hbond_atom_site_label_H
    _geom_hbond_atom_site_label_A
    _geom_hbond_site_symmetry_A
    _geom_hbond_distance_DH
    _geom_hbond_distance_HA
    _geom_hbond_distance_DA
    _geom_hbond_angle_DHA
    C19 H19C O2 1_565 0.96 2.52 3.414(3) 154.9
