# Supplementary material for: 5-[1-(4-Methyl­phen­yl)-2-nitro­but­yl]-4-phenyl-1,2,3-selenadiazole
Source: Acta Crystallogr Sect E Struct Rep Online. 2013 Feb 23;69(Pt 3):o430. doi: 10.1107/S1600536813004662 (PMC3588474; doi:10.1107/S1600536813004662)
Supplement: Supplementary file 2 [file e-69-0o430-Isup2.hkl]

# 
# h,k,l, Fc-squared, Fo-squared, sigma(Fo-squared) and status flag 
# 
data_I
_shelx_title ' pntp in P -1' 
_shelx_refln_list_code          4 
_shelx_F_calc_maximum      111.79 
_exptl_crystal_F_000       408.00 
_reflns_d_resolution_high  0.7469 
 
loop_ 
 _symmetry_equiv_pos_as_xyz 
 'x, y, z' 
 '-x, -y, -z' 
 
_cell_length_a     8.2088 
_cell_length_b     8.4755 
_cell_length_c    13.7031 
_cell_angle_alpha  80.669 
_cell_angle_beta   81.832 
_cell_angle_gamma  76.681 
 
_shelx_F_squared_multiplier     1.000 
 
loop_ 
 _refln_index_h 
 _refln_index_k 
 _refln_index_l 
 _refln_F_squared_calc 
 _refln_F_squared_meas 
 _refln_F_squared_sigma 
 _refln_observed_status 
   1   0   0     1452.06     1474.42     22.84 o 
   2   0   0     3556.44     3591.09     54.54 o 
   3   0   0     1661.24     1676.91     25.57 o 
   4   0   0      982.93      961.39     14.89 o 
   5   0   0     3118.05     3128.78     47.65 o 
   6   0   0        6.90        6.16      1.60 o 
   7   0   0      467.08      456.64     10.02 o 
   8   0   0       64.39       58.31      4.73 o 
   9   0   0      191.47      188.24      6.99 o 
  10   0   0        5.22        7.59      3.84 o 
 -10   1   0       43.27       43.40      4.48 o 
  -9   1   0        2.82        5.35      2.15 o 
  -8   1   0      185.27      182.15      5.60 o 
  -7   1   0      144.42      155.85      4.47 o 
  -6   1   0      182.90      179.40      4.44 o 
  -5   1   0      966.05      947.84     14.90 o 
  -4   1   0        2.98        1.98      0.86 o 
  -3   1   0     2064.05     1994.35     36.04 o 
  -2   1   0      116.07      105.76      1.72 o 
  -1   1   0     4130.65     4245.16     54.47 o 
   0   1   0     1435.65     1535.49     25.36 o 
   1   1   0      487.16      486.96      7.96 o 
   2   1   0     2901.45     2901.38     41.97 o 
   3   1   0     1326.29     1360.99     17.17 o 
   4   1   0      882.42      885.12     11.35 o 
   5   1   0       25.42       35.44      1.47 o 
   6   1   0      389.24      352.03      7.10 o 
   7   1   0      120.73      108.47      3.95 o 
   8   1   0      234.47      232.26      6.31 o 
   9   1   0      117.26      106.64      4.77 o 
  10   1   0        6.33        5.01      3.55 o 
 -10   2   0        3.17        2.56      2.76 o 
  -9   2   0       58.02       58.17      2.95 o 
  -8   2   0      225.84      223.96      5.06 o 
  -7   2   0        6.59        3.91      2.09 o 
  -6   2   0      441.75      437.26      7.59 o 
  -5   2   0       18.50       18.27      1.14 o 
  -4   2   0     1531.06     1547.59     23.42 o 
  -3   2   0      109.22      127.78      2.19 o 
  -2   2   0      343.96      309.19      3.92 o 
  -1   2   0     1059.46     1074.41     13.80 o 
   0   2   0     2477.57     2588.08     29.57 o 
   1   2   0     9647.04     9734.12    149.00 o 
   2   2   0      610.33      618.21     10.23 o 
   3   2   0     2738.42     2900.45     47.09 o 
   4   2   0        1.06        6.56      1.33 o 
   5   2   0      708.07      739.57     11.35 o 
   6   2   0     1080.19     1079.70     16.03 o 
   7   2   0       81.37       85.65      3.58 o 
   8   2   0      164.27      171.25      5.33 o 
   9   2   0        2.26        0.15      2.88 o 
  10   2   0      107.99       94.63      4.69 o 
  -9   3   0       96.82      101.09      4.81 o 
  -8   3   0        1.37        0.60      2.19 o 
  -7   3   0       62.60       68.00      2.63 o 
  -6   3   0       24.92       24.19      2.91 o 
  -5   3   0      297.21      279.48      4.98 o 
  -4   3   0      700.90      775.44     12.18 o 
  -3   3   0      394.44      375.37      5.07 o 
  -2   3   0      268.28      250.97      3.36 o 
  -1   3   0      559.43      569.71      7.58 o 
   0   3   0      842.77      881.11     10.23 o 
   1   3   0       11.27        9.18      0.77 o 
   2   3   0      918.01      879.92     16.84 o 
   3   3   0        6.91       10.26      1.80 o 
   4   3   0     1049.64     1098.98     19.91 o 
   5   3   0      643.09      659.66     12.74 o 
   6   3   0        7.51       10.39      2.17 o 
   7   3   0       57.00       66.35      2.60 o 
   8   3   0       26.72       25.47      2.29 o 
   9   3   0      106.32      117.66      6.07 o 
  10   3   0       27.00       26.44      3.74 o 
  -9   4   0        2.87        2.35      2.91 o 
  -8   4   0       11.97       12.80      2.80 o 
  -7   4   0        8.00        9.44      2.32 o 
  -6   4   0      170.37      160.69      4.08 o 
  -5   4   0      496.29      497.13      8.70 o 
  -4   4   0      495.31      497.46      7.88 o 
  -3   4   0       68.04       75.06      1.81 o 
  -2   4   0        1.10        5.98      0.90 o 
  -1   4   0      550.18      569.74      8.94 o 
   0   4   0       53.44       60.45      1.28 o 
   1   4   0      453.65      446.05      6.85 o 
   2   4   0      428.16      430.53      6.98 o 
   3   4   0      806.59      806.22     15.65 o 
   4   4   0      264.15      285.47      6.20 o 
   5   4   0       67.31       71.39      2.60 o 
   6   4   0      363.40      362.65      8.12 o 
   7   4   0        7.11        7.65      2.32 o 
   8   4   0      124.31      114.04      3.82 o 
   9   4   0       28.64       28.15      2.77 o 
  10   4   0       25.54       21.79      3.92 o 
  -8   5   0        4.33        6.74      2.88 o 
  -7   5   0       56.75       61.52      3.09 o 
  -6   5   0       18.31       18.95      2.39 o 
  -5   5   0       32.14       36.46      2.84 o 
  -4   5   0       44.56       44.83      2.38 o 
  -3   5   0      245.38      254.06      5.23 o 
  -2   5   0      206.20      213.00      3.61 o 
  -1   5   0      303.78      325.07      4.76 o 
   0   5   0      466.92      482.51      5.80 o 
   1   5   0       17.28       15.59      1.08 o 
   2   5   0       20.41       15.67      4.55 o 
   3   5   0      150.37      140.21      4.50 o 
   4   5   0        3.98        4.64      1.12 o 
   5   5   0     1134.80     1117.44     24.35 o 
   6   5   0      192.29      188.16      5.19 o 
   7   5   0      104.70       95.60      4.11 o 
   8   5   0      118.10      134.21      4.47 o 
   9   5   0        0.57        3.40      2.68 o 
  10   5   0      185.97      196.96      9.73 o 
  -7   6   0       38.98       37.00      3.92 o 
  -6   6   0        5.14        4.54      4.35 o 
  -5   6   0      166.79      172.65      5.14 o 
  -4   6   0       62.78       53.81      5.15 o 
  -3   6   0       94.35       90.72      4.11 o 
  -2   6   0        7.17        9.38      1.21 o 
  -1   6   0      665.00      729.53     11.35 o 
   0   6   0      382.02      399.43      6.72 o 
   1   6   0        2.46        0.69      0.97 o 
   2   6   0      190.12      190.19      5.93 o 
   3   6   0       14.36       13.65      1.23 o 
   4   6   0      486.25      490.14      8.79 o 
   5   6   0      118.05      131.54      5.69 o 
   6   6   0      221.48      204.64      7.25 o 
   7   6   0      104.14      108.46      5.77 o 
   8   6   0       24.46       24.34      4.88 o 
   9   6   0      118.69      112.55      5.37 o 
  10   6   0        0.07       -3.15      3.15 o 
  -6   7   0       13.26        6.66      8.71 o 
  -5   7   0        3.68        1.23      3.32 o 
  -4   7   0       63.55       66.64      7.72 o 
  -3   7   0       64.80       58.00     10.29 o 
  -2   7   0       19.67       16.08      4.36 o 
  -1   7   0      333.91      364.31      8.61 o 
   0   7   0       46.05       50.73      2.80 o 
   1   7   0      618.96      604.81     16.12 o 
   2   7   0       80.87       68.96      3.68 o 
   3   7   0      128.21      120.83      5.44 o 
   4   7   0      105.70       99.30      3.39 o 
   5   7   0       29.20       30.21      4.49 o 
   6   7   0      528.81      512.14     18.21 o 
   7   7   0       19.91       24.14      5.01 o 
   8   7   0      168.61      165.30      9.37 o 
   9   7   0       12.71       12.05      4.06 o 
  -5   8   0       14.07       17.23      3.78 o 
  -4   8   0       27.38       22.14      3.44 o 
  -3   8   0       12.79       14.17      4.22 o 
  -2   8   0       40.45       41.52      3.34 o 
  -1   8   0       26.71       21.92      3.51 o 
   0   8   0        1.91       -0.26      2.46 o 
   1   8   0      158.03      159.62      5.47 o 
   2   8   0       19.99       14.76      3.30 o 
   3   8   0        2.81       -2.08      3.43 o 
   4   8   0       10.14       14.83      3.35 o 
   5   8   0      145.58      138.79      8.31 o 
   6   8   0       33.22       32.85      5.28 o 
   7   8   0       49.74       53.83      6.07 o 
   8   8   0       33.25       40.90      6.46 o 
   9   8   0       41.10       50.40      7.12 o 
  -4   9   0        0.74       -3.56      3.56 o 
  -3   9   0        8.23        8.84      6.60 o 
  -2   9   0       13.41       14.51      6.20 o 
  -1   9   0        1.73        3.30      5.67 o 
   0   9   0       88.97       81.21      8.77 o 
   1   9   0       17.49       16.68      3.12 o 
   2   9   0       75.65       74.07      5.87 o 
   3   9   0       32.77       26.94      3.92 o 
   4   9   0      102.54      103.83      8.51 o 
   5   9   0      109.01       87.55      5.08 o 
   6   9   0       19.96       20.77     12.14 o 
   7   9   0       36.24       38.39      6.33 o 
   8   9   0        2.35       -1.19      6.07 o 
  -2  10   0        9.94       15.04      6.73 o 
  -1  10   0       13.99       14.78      6.60 o 
   0  10   0        1.55        4.58      4.35 o 
   1  10   0        7.18        2.46      4.14 o 
   2  10   0       10.29        9.14      3.45 o 
   3  10   0        0.58       -2.33      4.10 o 
   4  10   0        0.24        4.17      4.24 o 
   5  10   0        5.15        0.10      4.34 o 
   6  10   0        6.59        3.40      7.98 o 
   1  11   0       10.04        5.94      4.85 o 
   2  11   0        1.97       -2.40      4.71 o 
   3  11   0       24.89       18.38      4.16 o 
   4  11   0        0.17       -3.43      6.60 o 
  -3 -11   1        0.16        3.96      6.86 o 
  -2 -11   1        6.55       11.21      6.73 o 
  -6 -10   1        0.09       -2.89      4.62 o 
  -5 -10   1       39.96       41.87      8.71 o 
  -4 -10   1       20.15       19.46      4.47 o 
  -3 -10   1        4.36        1.74      5.34 o 
  -2 -10   1       21.17       22.16      3.65 o 
  -1 -10   1        9.17        6.13      4.34 o 
   0 -10   1       27.38       24.01      6.73 o 
   1 -10   1        2.90        8.05      6.46 o 
   2 -10   1        7.87        8.44      6.73 o 
  -7  -9   1       48.43       46.04      6.60 o 
  -6  -9   1        1.33       -0.27      5.54 o 
  -5  -9   1       53.31       50.72      4.61 o 
  -4  -9   1       25.74       24.16      4.01 o 
  -3  -9   1       31.35       27.42      4.35 o 
  -2  -9   1        0.38       -1.78      3.64 o 
  -1  -9   1       23.32       13.77      3.15 o 
   0  -9   1       15.13       20.74      3.96 o 
   1  -9   1       19.85       24.80      6.20 o 
   2  -9   1       35.50       42.22      6.73 o 
   3  -9   1        0.09       -6.20      6.20 o 
   4  -9   1       49.80       47.24      4.31 o 
  -8  -8   1       36.99       33.77      6.46 o 
  -7  -8   1        5.09        8.71      5.28 o 
  -6  -8   1       98.03       89.05      6.73 o 
  -5  -8   1        8.36       10.79      5.15 o 
  -4  -8   1      242.76      232.27      7.51 o 
  -3  -8   1        2.36       -3.12      3.12 o 
  -2  -8   1        5.54        2.43      3.12 o 
  -1  -8   1      136.71      144.25      6.01 o 
   0  -8   1        8.10       15.14      2.62 o 
   1  -8   1       85.08       92.52      3.56 o 
   2  -8   1        4.56        7.69      3.02 o 
   3  -8   1        9.52       11.14      5.15 o 
   4  -8   1        0.08        2.69      3.36 o 
   5  -8   1        0.24       -3.58      3.58 o 
  -9  -7   1       74.85       81.48      7.92 o 
  -8  -7   1        1.64        5.15      5.28 o 
  -7  -7   1       60.71       72.56      6.07 o 
  -6  -7   1        0.30        4.88      4.35 o 
  -5  -7   1      124.28      109.90      6.86 o 
  -4  -7   1       91.63       91.43      6.46 o 
  -3  -7   1       26.22       25.63      3.03 o 
  -2  -7   1      138.68      136.98      5.32 o 
  -1  -7   1        5.37        2.50      2.69 o 
   0  -7   1        2.28       -0.46      1.61 o 
   1  -7   1        2.12        2.03      1.74 o 
   2  -7   1        5.13        6.68      6.07 o 
   3  -7   1       18.51       25.37      3.10 o 
   4  -7   1       51.96       49.14      8.77 o 
   5  -7   1       39.51       42.32      5.47 o 
   6  -7   1        0.03        3.33      3.58 o 
 -10  -6   1       17.79       15.63      3.47 o 
  -9  -6   1        0.03        1.21      4.89 o 
  -8  -6   1       51.83       60.00      5.09 o 
  -7  -6   1        5.10       -1.34      3.67 o 
  -6  -6   1      159.43      160.32      6.68 o 
  -5  -6   1      231.83      207.82      7.24 o 
  -4  -6   1       22.82       25.24      6.40 o 
  -3  -6   1      248.60      246.87     11.58 o 
  -2  -6   1      102.75      101.86      6.11 o 
  -1  -6   1      120.65      115.01      3.54 o 
   0  -6   1      158.84      172.27      3.66 o 
   1  -6   1        2.08        5.89      1.76 o 
   2  -6   1        7.49        6.01      1.48 o 
   3  -6   1       21.83       16.93      2.75 o 
   4  -6   1      102.34      104.89      5.85 o 
   5  -6   1        2.34        5.48      2.53 o 
   6  -6   1       16.46       19.67      3.89 o 
   7  -6   1        3.67       -0.26      4.82 o 
 -10  -5   1       26.43       20.72      3.81 o 
  -9  -5   1      122.64      130.81      4.58 o 
  -8  -5   1      138.36      129.52      4.28 o 
  -7  -5   1       65.59       69.42      5.81 o 
  -6  -5   1       49.07       51.47      2.85 o 
  -5  -5   1        1.69        1.23      2.54 o 
  -4  -5   1      546.32      519.89     11.94 o 
  -3  -5   1      275.28      296.71      6.66 o 
  -2  -5   1      486.79      495.23     12.07 o 
  -1  -5   1      193.13      189.47      4.30 o 
   0  -5   1      655.50      696.50     10.58 o 
   1  -5   1      156.37      164.82      2.74 o 
   2  -5   1       58.28       58.82      1.56 o 
   3  -5   1      954.51      967.37     16.17 o 
   4  -5   1        8.45        8.45      1.84 o 
   5  -5   1      199.39      207.51      5.23 o 
   6  -5   1       46.62       48.68      2.70 o 
   7  -5   1       59.09       53.62      3.04 o 
   8  -5   1       42.59       46.13      3.33 o 
 -10  -4   1       35.13       36.84      4.07 o 
  -9  -4   1       34.30       40.71      3.08 o 
  -8  -4   1      158.26      156.22      5.01 o 
  -7  -4   1        5.73        2.04      2.08 o 
  -6  -4   1      162.07      171.34      4.87 o 
  -5  -4   1     1267.61     1272.84     23.02 o 
  -4  -4   1       31.04       25.29      1.82 o 
  -3  -4   1      671.00      717.75     11.43 o 
  -2  -4   1      310.70      252.75      5.80 o 
  -1  -4   1      843.98      866.46     14.74 o 
   0  -4   1      830.29      798.43     10.91 o 
   1  -4   1      524.23      581.92      7.29 o 
   2  -4   1      274.03      274.65      3.78 o 
   3  -4   1        1.82        3.65      1.25 o 
   4  -4   1       62.75       72.38      2.36 o 
   5  -4   1       22.57       21.60      2.43 o 
   6  -4   1        5.39       13.13      2.00 o 
   7  -4   1       15.70       14.18      2.31 o 
   8  -4   1       43.27       45.23      3.64 o 
   9  -4   1       35.95       35.28      3.50 o 
 -10  -3   1       57.52       59.40      4.28 o 
  -9  -3   1        2.16        3.53      3.02 o 
  -8  -3   1      532.20      493.91      9.32 o 
  -7  -3   1      289.91      281.44      5.82 o 
  -6  -3   1     1175.09     1158.68     19.62 o 
  -5  -3   1      274.77      253.13      4.96 o 
  -4  -3   1      139.60      128.08      2.90 o 
  -3  -3   1     2437.30     2507.93     34.64 o 
  -2  -3   1      269.13      271.58      4.55 o 
  -1  -3   1     7085.65     7217.96    125.99 o 
   0  -3   1      487.20      490.27      6.49 o 
   1  -3   1     7522.80     8339.74    116.12 o 
   2  -3   1      698.43      708.36      8.70 o 
   3  -3   1      798.48      784.35     10.46 o 
   4  -3   1      896.34      867.40     12.55 o 
   5  -3   1        4.24        7.16      1.77 o 
   6  -3   1     1004.54     1027.28     16.75 o 
   7  -3   1        5.86        9.78      1.97 o 
   8  -3   1      142.20      149.57      4.26 o 
   9  -3   1       72.65       77.62      3.40 o 
 -10  -2   1        0.14       -0.60      3.49 o 
  -9  -2   1      137.19      132.19      5.12 o 
  -8  -2   1      197.22      183.36      5.63 o 
  -7  -2   1        3.58        2.76      2.27 o 
  -6  -2   1      550.66      543.02      8.45 o 
  -5  -2   1      178.00      179.55      3.17 o 
  -4  -2   1     2272.84     2218.21     36.25 o 
  -3  -2   1        4.76        4.41      1.40 o 
  -2  -2   1     2886.30     2841.85     46.01 o 
  -1  -2   1     1942.55     1905.45     29.56 o 
   0  -2   1     7342.86     7613.66    121.85 o 
   1  -2   1    12497.46    12826.12    151.88 o 
   2  -2   1       72.08       82.66      1.58 o 
   3  -2   1     1639.97     1600.00     22.48 o 
   4  -2   1        1.18        0.44      0.82 o 
   5  -2   1     1131.27     1123.66     18.40 o 
   6  -2   1       95.15       87.42      2.84 o 
   7  -2   1       26.36       33.59      3.35 o 
   8  -2   1       54.22       54.86      2.91 o 
   9  -2   1       69.61       76.07      3.12 o 
  10  -2   1       13.51       15.16      2.82 o 
 -10  -1   1       50.42       52.18      4.25 o 
  -9  -1   1      197.19      201.11      6.39 o 
  -8  -1   1        5.03        8.64      2.67 o 
  -7  -1   1      545.29      536.81     11.54 o 
  -6  -1   1        0.03        0.16      1.49 o 
  -5  -1   1     1410.46     1381.83     21.45 o 
  -4  -1   1      185.71      189.43      3.06 o 
  -3  -1   1     3419.18     3403.95     46.47 o 
  -2  -1   1     5268.01     5285.48     85.48 o 
  -1  -1   1      363.71      450.18      6.35 o 
   0  -1   1     5500.74     5524.22    106.15 o 
   1  -1   1     3724.75     3705.10     51.39 o 
   2  -1   1     7896.85     7884.71    121.76 o 
   3  -1   1      498.28      473.88      8.09 o 
   4  -1   1      858.82      845.97     15.65 o 
   5  -1   1      413.64      387.52      7.08 o 
   6  -1   1        2.39        7.14      1.87 o 
   7  -1   1      188.22      175.76      5.19 o 
   8  -1   1        1.05       -0.24      2.71 o 
   9  -1   1      119.99      118.04      5.19 o 
  10  -1   1        9.17        9.59      4.02 o 
 -10   0   1       62.60       69.59      4.62 o 
  -9   0   1       37.28       32.79      3.63 o 
  -8   0   1      180.77      170.47      5.51 o 
  -7   0   1      160.80      154.10      4.81 o 
  -6   0   1      224.97      196.87      4.68 o 
  -5   0   1      574.24      571.69      9.90 o 
  -4   0   1      151.20      131.95      2.63 o 
  -3   0   1     4342.62     4484.55     64.17 o 
  -2   0   1      106.27       99.79      1.70 o 
  -1   0   1       30.01       30.24      0.53 o 
   0   0   1       59.56       35.12      3.83 o 
   1   0   1      807.14      792.09     14.94 o 
   2   0   1      261.52      250.72      3.81 o 
   3   0   1      749.82      802.55     11.96 o 
   4   0   1      970.87      945.94     14.48 o 
   5   0   1      222.68      226.35      3.68 o 
   6   0   1      373.25      359.10      7.20 o 
   7   0   1       79.36       77.09      3.42 o 
   8   0   1       78.21       83.77      3.87 o 
   9   0   1       39.85       38.06      3.52 o 
  10   0   1       39.75       39.45      4.13 o 
 -10   1   1        0.01       -1.88      2.60 o 
  -9   1   1       84.16       88.71      3.38 o 
  -8   1   1      240.35      249.41      6.63 o 
  -7   1   1       51.69       52.53      2.09 o 
  -6   1   1      492.73      490.88      9.59 o 
  -5   1   1      113.09      114.03      2.71 o 
  -4   1   1     3458.82     3552.90     54.04 o 
  -3   1   1      223.58      199.42      2.96 o 
  -2   1   1      860.45      875.98     10.26 o 
  -1   1   1      200.89      209.24      3.23 o 
   0   1   1     5460.35     5512.58    170.46 o 
   1   1   1     2478.53     2560.32     54.85 o 
   2   1   1     7112.69     7168.17    137.61 o 
   3   1   1     2321.28     2301.76     30.60 o 
   4   1   1       80.51       99.84      1.68 o 
   5   1   1     1771.71     1890.44     27.66 o 
   6   1   1       51.98       54.02      2.20 o 
   7   1   1       61.42       65.05      3.36 o 
   8   1   1        3.64       -0.05      2.41 o 
   9   1   1       36.17       36.43      3.45 o 
  10   1   1       29.09       33.55      3.81 o 
  -9   2   1       24.73       25.74      2.66 o 
  -8   2   1      119.03      116.04      3.75 o 
  -7   2   1      135.00      133.82      3.57 o 
  -6   2   1       43.89       43.13      4.57 o 
  -5   2   1      434.97      412.36      6.03 o 
  -4   2   1      253.15      271.94      4.32 o 
  -3   2   1      431.54      380.30      5.63 o 
  -2   2   1      308.06      335.98      4.04 o 
  -1   2   1     1472.64     1470.50     16.75 o 
   0   2   1       68.94       77.96      2.79 o 
   1   2   1     1248.30     1237.01     29.37 o 
   2   2   1       17.68       21.03      1.12 o 
   3   2   1      124.77      148.47      2.43 o 
   4   2   1     1808.11     1801.72     24.81 o 
   5   2   1        5.34       10.50      2.57 o 
   6   2   1      181.35      181.02      3.42 o 
   7   2   1      244.35      242.14      5.98 o 
   8   2   1       70.60       64.95      3.14 o 
   9   2   1      255.10      248.82      6.92 o 
  10   2   1       18.50       14.20      3.48 o 
  -9   3   1       18.45       21.41      2.89 o 
  -8   3   1      116.67      117.28      4.02 o 
  -7   3   1        3.45        4.37      1.96 o 
  -6   3   1      211.95      202.95      4.40 o 
  -5   3   1        1.22        0.30      1.29 o 
  -4   3   1      440.20      426.80      6.00 o 
  -3   3   1      734.59      758.08      9.28 o 
  -2   3   1      468.64      493.07      7.35 o 
  -1   3   1       31.04       28.50      0.85 o 
   0   3   1     2897.33     2940.55     31.93 o 
   1   3   1     1717.51     1771.90     29.66 o 
   2   3   1        3.45        4.04      0.95 o 
   3   3   1      259.36      219.29      5.76 o 
   4   3   1      463.27      497.03      7.52 o 
   5   3   1      436.85      464.14      6.77 o 
   6   3   1      990.58      981.44     14.65 o 
   7   3   1       13.92       11.30      1.76 o 
   8   3   1      167.49      161.15      4.27 o 
   9   3   1       37.46       37.94      3.93 o 
  10   3   1       36.77       37.29      3.72 o 
  -9   4   1       65.16       68.07      3.63 o 
  -8   4   1       25.50       28.76      2.84 o 
  -7   4   1      298.55      302.32      7.18 o 
  -6   4   1      145.49      152.60      4.01 o 
  -5   4   1       98.85      105.02      3.17 o 
  -4   4   1      796.29      798.70     11.36 o 
  -3   4   1        7.95        5.07      0.93 o 
  -2   4   1      827.49      856.74     11.86 o 
  -1   4   1      147.60      178.88      2.38 o 
   0   4   1     2806.87     2835.28     30.91 o 
   1   4   1      260.67      284.37      4.27 o 
   2   4   1     1103.19     1075.93     21.23 o 
   3   4   1      324.47      282.47      7.89 o 
   4   4   1     1026.58     1077.46     16.35 o 
   5   4   1     1246.15     1247.60     20.77 o 
   6   4   1       96.43       95.83      3.51 o 
   7   4   1      855.67      844.56     14.66 o 
   8   4   1      165.62      176.05      4.63 o 
   9   4   1      161.61      163.07      5.45 o 
  10   4   1       93.31      104.78      7.46 o 
  -8   5   1       17.06       15.94      3.01 o 
  -7   5   1        4.41        5.08      2.89 o 
  -6   5   1        4.32        5.79      2.26 o 
  -5   5   1      112.75      111.18      3.58 o 
  -4   5   1      316.84      310.08      7.71 o 
  -3   5   1      514.59      514.03      6.96 o 
  -2   5   1       57.58       52.92      2.32 o 
  -1   5   1      133.97      130.41      2.05 o 
   0   5   1      754.70      757.20      8.53 o 
   1   5   1      895.91      871.70     13.02 o 
   2   5   1     1131.52     1131.54     16.82 o 
   3   5   1        3.06        5.26      1.74 o 
   4   5   1      365.44      337.28      7.33 o 
   5   5   1      184.19      183.24      5.41 o 
   6   5   1      281.45      264.15      6.43 o 
   7   5   1      453.76      462.72     10.22 o 
   8   5   1       72.09       77.12      3.11 o 
   9   5   1       66.07       73.37      3.36 o 
  10   5   1        5.99        6.34      3.26 o 
  -7   6   1        0.13       -2.11      3.39 o 
  -6   6   1       96.78       88.97     18.14 o 
  -5   6   1        0.92       -2.72      2.72 o 
  -4   6   1       93.76       86.15      4.15 o 
  -3   6   1      360.51      368.30      9.03 o 
  -2   6   1        3.63        3.91      1.48 o 
  -1   6   1      795.13      809.15     11.60 o 
   0   6   1      180.36      183.60      2.91 o 
   1   6   1       50.68       49.71      1.77 o 
   2   6   1      839.69      795.66     12.24 o 
   3   6   1      255.21      241.15      7.39 o 
   4   6   1      225.74      235.38      4.68 o 
   5   6   1      104.73      109.60      5.07 o 
   6   6   1      523.30      510.31     13.95 o 
   7   6   1        2.25        7.52      3.61 o 
   8   6   1      214.53      220.93      6.60 o 
   9   6   1       60.35       61.70      3.38 o 
  10   6   1      181.37      190.22      9.75 o 
  -6   7   1        0.46       -1.36      3.48 o 
  -5   7   1       12.39       13.44      3.36 o 
  -4   7   1       25.38       22.70      3.19 o 
  -3   7   1       32.19       38.35     10.55 o 
  -2   7   1      132.44      143.27      3.77 o 
  -1   7   1       14.25       13.94      3.81 o 
   0   7   1       28.76       31.54      1.61 o 
   1   7   1        1.62        3.31      1.29 o 
   2   7   1      322.34      324.34      9.31 o 
   3   7   1      176.06      171.08      4.20 o 
   4   7   1       14.09       15.70      1.85 o 
   5   7   1      141.67      126.65      7.26 o 
   6   7   1        4.02        5.28      4.22 o 
   7   7   1       60.75       61.08      5.80 o 
   8   7   1        8.49        8.44      5.15 o 
   9   7   1       49.81       50.38      7.52 o 
  -5   8   1       22.52       20.69      3.78 o 
  -4   8   1        0.05        0.85      4.09 o 
  -3   8   1       34.22       28.94      3.26 o 
  -2   8   1        6.45        5.72      2.83 o 
  -1   8   1       50.11       55.77      3.21 o 
   0   8   1       68.26       67.33      4.64 o 
   1   8   1        0.89        2.99      2.52 o 
   2   8   1      429.48      414.96     16.56 o 
   3   8   1       12.51       12.43      2.99 o 
   4   8   1       77.34       78.05      2.84 o 
   5   8   1       22.50       18.73      5.01 o 
   6   8   1       17.47       18.21      4.88 o 
   7   8   1       11.12        5.15      5.01 o 
   8   8   1       23.74       22.56      5.94 o 
   9   8   1       17.78       15.70      6.46 o 
  -4   9   1        1.81        5.28      6.73 o 
  -3   9   1        0.39       -3.56      6.20 o 
  -2   9   1        5.09        8.71      6.07 o 
  -1   9   1       11.69       15.56      5.67 o 
   0   9   1        0.91        1.42      2.93 o 
   1   9   1       24.81       27.12      4.65 o 
   2   9   1        4.11        4.07      2.94 o 
   3   9   1       12.29       13.59      4.16 o 
   4   9   1       10.51        7.67      3.68 o 
   5   9   1        4.46        5.23      3.86 o 
   6   9   1        1.40       -5.15      5.15 o 
   7   9   1       38.83       39.31      6.33 o 
   8   9   1       22.10       14.25      6.20 o 
  -2  10   1        6.90        1.58      6.73 o 
  -1  10   1       13.03        9.89      6.60 o 
   0  10   1       33.06       35.18      5.80 o 
   1  10   1        0.63        1.30      3.34 o 
   2  10   1       36.64       32.51      3.73 o 
   3  10   1        5.12        5.74      3.45 o 
   4  10   1        3.40        1.85      4.20 o 
   5  10   1       70.91       62.18      5.08 o 
   6  10   1       20.10       11.94      4.66 o 
   7  10   1       18.51       16.10      6.60 o 
   1  11   1       10.96       19.56      4.94 o 
   2  11   1        6.66        1.32      4.66 o 
   3  11   1        5.37        4.69      3.91 o 
   4  11   1       15.35        7.23      4.00 o 
  -6 -10   2       12.59        3.30      6.07 o 
  -5 -10   2       26.17       22.98      4.73 o 
  -4 -10   2        4.29        1.00      4.23 o 
  -3 -10   2       11.41       17.13      4.47 o 
  -2 -10   2        2.42        2.89      4.29 o 
  -1 -10   2        9.46       11.75      5.21 o 
   0 -10   2       10.32       15.57      6.46 o 
   1 -10   2        0.54       -2.64      6.33 o 
   2 -10   2        0.37       12.14      6.86 o 
  -7  -9   2        5.10        9.37      5.80 o 
  -6  -9   2        1.40        1.52      4.13 o 
  -5  -9   2       50.13       43.23      4.62 o 
  -4  -9   2        8.89        1.77      5.08 o 
  -3  -9   2       13.33       14.30      3.82 o 
  -2  -9   2       11.15        5.72      3.78 o 
  -1  -9   2        5.81       -3.73      3.73 o 
   0  -9   2        3.08        2.57      3.82 o 
   1  -9   2        0.76        3.30      5.80 o 
   2  -9   2        0.10       11.08      6.20 o 
   3  -9   2        0.74       -4.15      5.61 o 
   4  -9   2        0.22       -0.34      3.83 o 
  -8  -8   2        7.95       11.61      5.94 o 
  -7  -8   2       28.23       34.04      5.80 o 
  -6  -8   2       31.31       28.89      5.28 o 
  -5  -8   2      151.06      133.62      5.87 o 
  -4  -8   2      209.88      210.96      7.18 o 
  -3  -8   2       23.28       24.38      3.89 o 
  -2  -8   2       58.01       56.33      4.01 o 
  -1  -8   2        8.76       10.05      3.30 o 
   0  -8   2      143.22      151.62      6.20 o 
   1  -8   2       12.27       11.36      2.97 o 
   2  -8   2        7.11        2.33      3.10 o 
   3  -8   2        0.19        1.58      6.79 o 
   4  -8   2       58.16       56.04      4.07 o 
   5  -8   2       20.55       21.65      3.95 o 
  -9  -7   2       12.75       19.52      4.29 o 
  -8  -7   2       45.66       43.80      6.07 o 
  -7  -7   2        7.68       11.32      9.56 o 
  -6  -7   2       46.72       54.58      4.59 o 
  -5  -7   2       15.51       19.92      4.22 o 
  -4  -7   2       86.52       86.84      9.56 o 
  -3  -7   2       62.23       60.88      4.16 o 
  -2  -7   2       36.02       32.38      3.22 o 
  -1  -7   2        2.84        3.19      2.79 o 
   0  -7   2        2.12        1.14      1.39 o 
   1  -7   2      151.12      153.07      4.40 o 
   2  -7   2        5.03        6.30      2.76 o 
   3  -7   2       16.31       12.42      2.97 o 
   4  -7   2       11.02        8.03      3.14 o 
   5  -7   2        6.94        7.90      3.46 o 
   6  -7   2        4.84        2.50      3.75 o 
  -9  -6   2      111.52      116.71      5.52 o 
  -8  -6   2       33.93       39.81      4.89 o 
  -7  -6   2      132.75      136.07      6.61 o 
  -6  -6   2       30.87       33.21      3.87 o 
  -5  -6   2      350.68      346.16     10.31 o 
  -4  -6   2      433.21      441.70     12.42 o 
  -3  -6   2        5.71       10.71      2.19 o 
  -2  -6   2      199.98      186.20      4.68 o 
  -1  -6   2       24.11       20.82      1.46 o 
   0  -6   2     1322.04     1347.49     20.15 o 
   1  -6   2      557.41      581.76      7.86 o 
   2  -6   2       18.90       13.51      1.85 o 
   3  -6   2       61.86       65.48      3.01 o 
   4  -6   2       37.87       33.16      2.41 o 
   5  -6   2      112.34      113.53      7.29 o 
   6  -6   2       18.10       13.66      2.93 o 
   7  -6   2       17.07       17.90      3.03 o 
 -10  -5   2       11.22       15.61      3.34 o 
  -9  -5   2        3.48        3.24      2.85 o 
  -8  -5   2        5.28        7.72      2.58 o 
  -7  -5   2      191.88      188.33      5.82 o 
  -6  -5   2       87.42       90.98      4.91 o 
  -5  -5   2      506.36      497.75     13.53 o 
  -4  -5   2       28.18       28.14      2.47 o 
  -3  -5   2      626.36      628.42     13.27 o 
  -2  -5   2      457.15      462.41      9.34 o 
  -1  -5   2      370.49      389.88      5.76 o 
   0  -5   2     2427.25     2473.88     31.48 o 
   1  -5   2        0.46        2.88      1.00 o 
   2  -5   2      392.26      417.86      6.31 o 
   3  -5   2        1.05       -1.17      1.54 o 
   4  -5   2      107.23      113.45      3.42 o 
   5  -5   2       45.94       50.65      2.50 o 
   6  -5   2      107.46      111.57      6.63 o 
   7  -5   2       24.25       26.44      4.24 o 
   8  -5   2       19.29       19.88      3.00 o 
 -10  -4   2       74.66       68.24      4.58 o 
  -9  -4   2       12.04       12.59      2.78 o 
  -8  -4   2      526.08      513.73      9.79 o 
  -7  -4   2      161.67      142.02      4.12 o 
  -6  -4   2      237.15      234.67      6.66 o 
  -5  -4   2      516.00      517.05      9.97 o 
  -4  -4   2      827.55      824.04     16.25 o 
  -3  -4   2      891.13      930.37     18.20 o 
  -2  -4   2       17.60       11.51      2.09 o 
  -1  -4   2     2139.81     2063.91     27.67 o 
   0  -4   2        8.98       20.86      1.03 o 
   1  -4   2     2164.89     2132.27     60.61 o 
   2  -4   2     1430.37     1447.25     17.54 o 
   3  -4   2      856.21      908.36     13.24 o 
   4  -4   2      304.26      312.69      5.51 o 
   5  -4   2      448.23      445.41      7.99 o 
   6  -4   2      267.01      263.19      5.93 o 
   7  -4   2       61.44       61.64      3.16 o 
   8  -4   2       40.22       42.68      2.94 o 
   9  -4   2        1.60       -2.44      3.64 o 
 -10  -3   2        1.29       -1.66      3.75 o 
  -9  -3   2      149.28      154.17      5.76 o 
  -8  -3   2        5.58        3.90      2.69 o 
  -7  -3   2       10.17       10.90      1.97 o 
  -6  -3   2        5.83        6.36      1.64 o 
  -5  -3   2      306.21      314.60      6.47 o 
  -4  -3   2     1593.59     1582.09     26.16 o 
  -3  -3   2      394.95      440.49      8.92 o 
  -2  -3   2     1899.26     1958.35     41.61 o 
  -1  -3   2        1.64        1.35      0.60 o 
   0  -3   2     1522.43     1522.27     19.49 o 
   1  -3   2     3843.50     4161.54     52.46 o 
   2  -3   2       21.41       34.88      1.41 o 
   3  -3   2      811.32      766.94     10.28 o 
   4  -3   2       16.92       21.33      1.32 o 
   5  -3   2       65.35       66.32      2.95 o 
   6  -3   2      272.28      267.32      5.73 o 
   7  -3   2        4.53        4.46      1.90 o 
   8  -3   2        5.03       -1.33      2.18 o 
   9  -3   2       18.74       23.64      2.76 o 
 -10  -2   2      117.41      121.02      5.55 o 
  -9  -2   2       73.54       65.02      4.00 o 
  -8  -2   2       31.07       36.09      3.11 o 
  -7  -2   2      644.34      633.25     13.40 o 
  -6  -2   2        1.01        2.76      1.30 o 
  -5  -2   2     2128.73     2065.58     28.48 o 
  -4  -2   2      392.82      402.39      7.10 o 
  -3  -2   2      835.34      860.37     14.29 o 
  -2  -2   2     2470.13     2677.04     43.53 o 
  -1  -2   2     2168.15     2241.23     36.77 o 
   0  -2   2      607.02      587.89     14.72 o 
   1  -2   2        9.81       14.15      0.78 o 
   2  -2   2     1156.06     1109.51     15.68 o 
   3  -2   2       54.08       86.98      1.82 o 
   4  -2   2     1041.11     1061.84     15.07 o 
   5  -2   2      132.20      126.18      2.70 o 
   6  -2   2      556.37      566.23     10.37 o 
   7  -2   2       16.92       15.35      1.72 o 
   8  -2   2       16.10       17.10      2.05 o 
   9  -2   2       40.11       44.77      5.24 o 
  10  -2   2        1.61        1.07      4.16 o 
 -10  -1   2       33.30       28.84      4.03 o 
  -9  -1   2       37.00       35.95      3.61 o 
  -8  -1   2      285.79      285.27      7.30 o 
  -7  -1   2        0.74        5.79      2.27 o 
  -6  -1   2      305.35      296.36      5.79 o 
  -5  -1   2      266.15      274.49      4.87 o 
  -4  -1   2     1520.72     1543.61     21.30 o 
  -3  -1   2     1959.33     2068.18     29.85 o 
  -2  -1   2      417.10      394.92      5.68 o 
  -1  -1   2      289.97      331.25      4.40 o 
   0  -1   2     3091.10     3275.21     59.84 o 
   1  -1   2    11953.38    12031.86    176.69 o 
   2  -1   2        7.08        8.54      0.84 o 
   3  -1   2      921.29      894.89     14.89 o 
   4  -1   2      375.57      354.79      6.36 o 
   5  -1   2      336.35      334.96      6.27 o 
   6  -1   2      516.01      496.50     12.22 o 
   7  -1   2        1.70        4.75      2.30 o 
   8  -1   2       20.18       24.95      2.95 o 
   9  -1   2        2.76        4.60      3.42 o 
  10  -1   2       45.53       42.95      4.33 o 
 -10   0   2        5.89        3.71      2.51 o 
  -9   0   2      249.98      243.43      5.45 o 
  -8   0   2        1.08        1.30      2.85 o 
  -7   0   2      445.49      423.95      9.55 o 
  -6   0   2      104.87      108.26      3.42 o 
  -5   0   2      396.34      357.50      6.52 o 
  -4   0   2      464.56      440.29      7.16 o 
  -3   0   2      692.22      783.77     12.13 o 
  -2   0   2      900.31      927.55     12.38 o 
  -1   0   2    12396.80    12214.58    165.07 o 
   0   0   2     2995.43     3057.86     35.57 o 
   1   0   2      544.19      580.14      8.59 o 
   2   0   2      229.32      243.51      4.17 o 
   3   0   2       55.59       55.22      3.09 o 
   4   0   2     1025.30     1035.89     15.98 o 
   5   0   2      826.48      774.35     13.31 o 
   6   0   2       15.46       24.15      2.40 o 
   7   0   2      192.13      202.39      5.45 o 
   8   0   2        1.15       -0.04      2.53 o 
   9   0   2       83.22       79.16      4.06 o 
  10   0   2       44.72       43.90      4.15 o 
 -10   1   2       30.47       34.22      3.12 o 
  -9   1   2        7.98        8.85      2.39 o 
  -8   1   2      207.80      207.97      4.78 o 
  -7   1   2      276.35      281.57      5.58 o 
  -6   1   2      287.60      279.90      4.93 o 
  -5   1   2      786.28      764.45     10.54 o 
  -4   1   2      108.92       97.83      1.88 o 
  -3   1   2     2745.15     2745.72     30.59 o 
  -2   1   2      166.04      184.47      2.01 o 
  -1   1   2     2844.49     2893.73     31.41 o 
   0   1   2     1740.16     1776.78     35.08 o 
   1   1   2     3846.77     3892.67     74.85 o 
   2   1   2     4930.75     5129.53     81.70 o 
   3   1   2      673.37      690.25     10.01 o 
   4   1   2      338.02      300.61      5.03 o 
   5   1   2       36.69       46.95      1.42 o 
   6   1   2     1168.53     1212.86     21.92 o 
   7   1   2      510.90      487.94     10.41 o 
   8   1   2       50.64       52.84      2.94 o 
   9   1   2      216.79      216.03      6.39 o 
  10   1   2        7.54        7.86      3.40 o 
  -9   2   2       55.60       58.88      3.13 o 
  -8   2   2      203.91      192.63      4.71 o 
  -7   2   2       14.05       13.63      1.94 o 
  -6   2   2      901.37      856.14     14.08 o 
  -5   2   2        9.88        7.92      1.10 o 
  -4   2   2     1344.68     1405.72     17.42 o 
  -3   2   2      227.98      210.22      3.72 o 
  -2   2   2     1222.55     1118.93     14.04 o 
  -1   2   2      763.93      724.03      7.97 o 
   0   2   2     1928.88     2032.40     27.13 o 
   1   2   2     9987.13    10229.90    165.84 o 
   2   2   2     4571.96     4552.36     97.53 o 
   3   2   2      530.95      508.91     14.44 o 
   4   2   2      155.08      208.27      4.16 o 
   5   2   2     2297.43     2411.77     30.40 o 
   6   2   2     1729.47     1780.66     25.10 o 
   7   2   2      111.45      106.11      3.73 o 
   8   2   2      364.78      362.08      8.42 o 
   9   2   2       35.72       31.97      3.09 o 
  10   2   2       55.18       57.25      4.01 o 
  -9   3   2       81.86       81.24      3.62 o 
  -8   3   2        0.22       -2.93      3.43 o 
  -7   3   2      121.85      126.72      3.75 o 
  -6   3   2       83.17       89.96      2.93 o 
  -5   3   2      401.32      396.44      6.61 o 
  -4   3   2      522.63      516.91      7.13 o 
  -3   3   2      473.78      426.99      4.93 o 
  -2   3   2     1042.77     1025.24     12.49 o 
  -1   3   2      466.43      504.51      5.68 o 
   0   3   2     1305.33     1310.79     15.18 o 
   1   3   2     1739.13     1791.76     38.85 o 
   2   3   2      440.17      418.60     12.04 o 
   3   3   2     3085.18     3194.19     46.18 o 
   4   3   2      680.77      663.50      9.90 o 
   5   3   2     1360.03     1474.30     20.43 o 
   6   3   2       34.91       40.56      1.55 o 
   7   3   2      374.94      357.25      6.80 o 
   8   3   2      393.60      384.56      7.46 o 
   9   3   2      202.89      202.09      6.10 o 
  10   3   2      117.20      125.28      5.33 o 
  -8   4   2        2.13        0.10      3.77 o 
  -7   4   2        5.64        7.01      2.36 o 
  -6   4   2      259.67      248.90      5.30 o 
  -5   4   2       24.00       22.16      3.29 o 
  -4   4   2       87.87       94.11      2.53 o 
  -3   4   2      715.04      732.40     17.40 o 
  -2   4   2       11.14       12.59      1.14 o 
  -1   4   2     1160.32     1191.95     14.00 o 
   0   4   2      805.00      791.89      8.82 o 
   1   4   2       14.46       15.00      2.36 o 
   2   4   2     1254.03     1265.50     24.11 o 
   3   4   2        4.37        9.89      1.41 o 
   4   4   2      642.53      588.15      8.88 o 
   5   4   2       47.60       58.22      1.75 o 
   6   4   2      383.88      371.08      6.80 o 
   7   4   2      240.80      243.84      5.19 o 
   8   4   2       80.18       72.25      2.81 o 
   9   4   2       93.69      107.72      3.90 o 
  10   4   2       29.24       25.47      3.57 o 
  -8   5   2       19.18       21.72      5.93 o 
  -7   5   2       26.48       25.17      2.74 o 
  -6   5   2      123.76      120.07      4.28 o 
  -5   5   2       55.17       49.96      2.43 o 
  -4   5   2      722.78      714.46     14.50 o 
  -3   5   2      437.15      467.04      6.59 o 
  -2   5   2      152.93      148.73      2.28 o 
  -1   5   2      303.85      299.48      3.72 o 
   0   5   2      106.06      121.39      2.22 o 
   1   5   2      726.34      706.30      9.96 o 
   2   5   2      323.29      337.28      7.69 o 
   3   5   2      467.73      480.25      9.78 o 
   4   5   2      127.26      139.91      3.88 o 
   5   5   2      561.26      556.37     12.66 o 
   6   5   2       62.79       63.74      3.15 o 
   7   5   2       61.57       64.69      6.51 o 
   8   5   2      196.64      214.70      5.16 o 
   9   5   2       11.16       12.11      2.60 o 
  10   5   2      138.41      144.70      4.83 o 
  -7   6   2        0.53        0.13      3.46 o 
  -6   6   2        2.90       -0.17      3.07 o 
  -5   6   2       19.61       21.03      3.05 o 
  -4   6   2        7.38        6.28      2.60 o 
  -3   6   2       61.88       67.87      2.84 o 
  -2   6   2       48.20       46.45      1.63 o 
  -1   6   2      110.68      117.66      2.31 o 
   0   6   2      773.95      773.58     12.16 o 
   1   6   2       34.95       34.29      1.36 o 
   2   6   2      313.10      313.08      5.60 o 
   3   6   2      254.78      248.36      4.94 o 
   4   6   2      105.61       91.63      3.75 o 
   5   6   2      164.25      168.42      6.18 o 
   6   6   2        2.97        0.56      3.12 o 
   7   6   2      178.63      185.27      7.34 o 
   8   6   2        5.76        8.07      3.29 o 
   9   6   2       35.15       26.69      2.95 o 
  10   6   2        3.43        4.40      3.07 o 
  -6   7   2       19.89       21.55      7.78 o 
  -5   7   2       19.29       16.43      3.44 o 
  -4   7   2        0.30       -2.42      2.83 o 
  -3   7   2       47.53       47.89      3.22 o 
  -2   7   2       42.52       42.36      2.19 o 
  -1   7   2      458.44      477.59      8.53 o 
   0   7   2       38.04       36.04      1.69 o 
   1   7   2        5.89        5.21      1.30 o 
   2   7   2      160.47      163.70      3.67 o 
   3   7   2      162.09      163.31      3.65 o 
   4   7   2      159.89      168.21      8.18 o 
   5   7   2        8.78        8.84      3.96 o 
   6   7   2      201.23      194.72      9.23 o 
   7   7   2       19.91       19.26      4.88 o 
   8   7   2       92.13       94.59      7.26 o 
   9   7   2       13.18       11.48      5.94 o 
  -5   8   2        0.34        0.93      3.49 o 
  -4   8   2       11.26       10.13      3.26 o 
  -3   8   2        8.08       12.53      3.04 o 
  -2   8   2       67.61       64.80      6.27 o 
  -1   8   2        4.72        3.06      2.67 o 
   0   8   2      167.29      184.84      4.59 o 
   1   8   2      180.92      180.14      4.05 o 
   2   8   2       76.04       80.18      3.52 o 
   3   8   2      153.07      148.84      7.72 o 
   4   8   2       42.99       43.77      2.45 o 
   5   8   2      181.14      198.81      9.76 o 
   6   8   2       50.09       56.60      5.94 o 
   7   8   2       64.97       71.11      6.46 o 
   8   8   2       19.78       22.03      5.94 o 
   9   8   2        5.41        2.90      6.20 o 
  -4   9   2       10.49        6.20      6.73 o 
  -3   9   2        4.99       17.15      6.46 o 
  -2   9   2       22.66       12.80      6.07 o 
  -1   9   2       24.66       27.84      3.99 o 
   0   9   2       93.87       94.18      5.76 o 
   1   9   2        0.08        1.85      2.90 o 
   2   9   2       81.64       80.85      3.83 o 
   3   9   2        4.31        1.53      1.86 o 
   4   9   2      125.71      130.79      3.98 o 
   5   9   2       34.60       29.01      5.21 o 
   6   9   2        2.61        4.75      5.41 o 
   7   9   2       41.74       47.63      6.46 o 
   8   9   2        5.36        3.30      5.94 o 
  -2  10   2        0.54        4.75      6.73 o 
  -1  10   2       18.61       26.25      6.86 o 
   0  10   2       17.62       13.54      4.33 o 
   1  10   2        4.23        2.36      3.37 o 
   2  10   2       34.21       35.47      3.75 o 
   3  10   2       41.59       38.01      3.79 o 
   4  10   2       54.40       48.67      4.75 o 
   5  10   2       13.52       12.60      4.34 o 
   6  10   2       32.00       39.86      7.98 o 
   7  10   2        8.97        5.43      4.52 o 
   0  11   2       12.45       11.35      6.99 o 
   1  11   2        2.12       -4.38      4.57 o 
   2  11   2       16.21       20.04      5.81 o 
   3  11   2        1.33       -3.24      3.81 o 
   4  11   2        1.11       -2.54      3.92 o 
  -5 -10   3       12.99        6.12      4.56 o 
  -4 -10   3       17.86       25.13      4.69 o 
  -3 -10   3        1.88       -4.19      4.19 o 
  -2 -10   3        0.29        3.07      4.28 o 
  -1 -10   3        1.84        8.71      6.07 o 
   0 -10   3        2.25        7.12      6.33 o 
   1 -10   3        2.64        8.97      6.60 o 
  -7  -9   3       20.78       25.31      4.73 o 
  -6  -9   3       19.88       20.77      4.40 o 
  -5  -9   3       95.68       80.49      9.96 o 
  -4  -9   3        0.38       -1.60      3.79 o 
  -3  -9   3       58.04       51.29      4.52 o 
  -2  -9   3       19.13       28.82      4.10 o 
  -1  -9   3        2.92        1.78      3.82 o 
   0  -9   3       12.13       13.06      5.80 o 
   1  -9   3        1.46        1.85      5.67 o 
   2  -9   3       24.94       28.10      6.60 o 
   3  -9   3        0.20       -4.11      6.13 o 
  -8  -8   3       28.43       36.54      6.46 o 
  -7  -8   3        7.12       15.83      5.41 o 
  -6  -8   3       24.55       22.56      5.28 o 
  -5  -8   3       53.24       44.78      4.09 o 
  -4  -8   3       20.29       26.68      3.70 o 
  -3  -8   3        4.00        2.45      3.29 o 
  -2  -8   3       14.32       12.64      3.35 o 
  -1  -8   3       52.84       59.08      4.15 o 
   0  -8   3      104.34       88.29      7.65 o 
   1  -8   3       93.33      100.80      7.78 o 
   2  -8   3        5.78        4.28      5.15 o 
   3  -8   3        1.77        2.91      7.39 o 
   4  -8   3        3.16        4.83      3.49 o 
   5  -8   3        9.90        7.47      4.42 o 
  -9  -7   3       28.91       26.65      4.48 o 
  -8  -7   3        9.81       11.59      4.77 o 
  -7  -7   3       48.64       51.48      5.02 o 
  -6  -7   3       43.09       45.88      4.60 o 
  -5  -7   3      129.44      113.30      6.00 o 
  -4  -7   3      374.73      350.48     11.58 o 
  -3  -7   3       21.64       22.36      6.46 o 
  -2  -7   3      681.59      667.82     16.00 o 
  -1  -7   3       84.83       84.41      4.75 o 
   0  -7   3      131.63      123.15      3.94 o 
   1  -7   3      550.50      556.41     12.67 o 
   2  -7   3       39.85       38.72      5.01 o 
   3  -7   3       73.56       78.86      5.21 o 
   4  -7   3        3.95        4.46      3.12 o 
   5  -7   3       37.00       38.88      7.12 o 
   6  -7   3        8.15        7.80      3.90 o 
  -9  -6   3        1.46        1.59      3.68 o 
  -8  -6   3       65.88       74.55      4.66 o 
  -7  -6   3       86.48       87.83      5.45 o 
  -6  -6   3        0.97        5.75     10.75 o 
  -5  -6   3       71.04       77.94      4.81 o 
  -4  -6   3        2.79        5.23      2.96 o 
  -3  -6   3      445.89      433.91      9.52 o 
  -2  -6   3       15.97       15.77      2.28 o 
  -1  -6   3       52.31       52.91      2.74 o 
   0  -6   3      167.48      175.41      4.01 o 
   1  -6   3       92.39       96.33      3.19 o 
   2  -6   3      179.82      175.27      4.22 o 
   3  -6   3        7.09        5.26      1.96 o 
   4  -6   3      147.32      153.18      4.34 o 
   5  -6   3        3.65        1.54      2.34 o 
   6  -6   3       21.26       20.83      3.02 o 
   7  -6   3       48.02       56.73      5.75 o 
 -10  -5   3       23.49       14.95      5.72 o 
  -9  -5   3       65.75       66.43      3.67 o 
  -8  -5   3      146.48      156.33      7.43 o 
  -7  -5   3        6.51        1.64      2.81 o 
  -6  -5   3       51.49       53.42      3.99 o 
  -5  -5   3        0.97        0.29      2.75 o 
  -4  -5   3      734.34      706.81     18.35 o 
  -3  -5   3      433.82      428.69     10.20 o 
  -2  -5   3      316.65      328.20      6.30 o 
  -1  -5   3      270.60      262.32      6.97 o 
   0  -5   3       75.43       79.43      2.15 o 
   1  -5   3      651.79      667.54     16.17 o 
   2  -5   3      128.30      144.66      3.45 o 
   3  -5   3      135.28      139.46      3.68 o 
   4  -5   3      193.46      177.91      4.31 o 
   5  -5   3       30.22       30.53      2.33 o 
   6  -5   3       16.96       21.40      2.67 o 
   7  -5   3        1.06       -1.24      2.71 o 
   8  -5   3        2.15       -2.86      2.86 o 
 -10  -4   3        6.32        4.22      3.88 o 
  -9  -4   3       35.18       37.66      3.86 o 
  -8  -4   3       51.87       49.43      2.98 o 
  -7  -4   3      197.84      191.64      4.87 o 
  -6  -4   3      130.79      131.96      4.56 o 
  -5  -4   3      324.62      297.19      7.05 o 
  -4  -4   3      502.44      459.78     11.78 o 
  -3  -4   3        2.75        1.77      1.48 o 
  -2  -4   3     1464.84     1484.96     20.86 o 
  -1  -4   3       60.35       68.03      1.69 o 
   0  -4   3     1809.15     1847.90     23.69 o 
   1  -4   3       73.76       64.32      2.02 o 
   2  -4   3      708.18      745.38      9.57 o 
   3  -4   3      225.79      239.21      4.59 o 
   4  -4   3       30.42       39.57      1.88 o 
   5  -4   3      208.05      200.30      4.46 o 
   6  -4   3        0.04        0.19      2.91 o 
   7  -4   3       50.28       52.79      2.97 o 
   8  -4   3        5.12       -1.68      2.54 o 
   9  -4   3       18.36       22.23      4.59 o 
 -10  -3   3       55.02       45.71      4.42 o 
  -9  -3   3        6.64        9.24      3.40 o 
  -8  -3   3      574.14      572.72     12.73 o 
  -7  -3   3      148.42      153.18      4.16 o 
  -6  -3   3       67.43       70.37      3.79 o 
  -5  -3   3      361.35      334.63      6.90 o 
  -4  -3   3       30.31       32.67      1.59 o 
  -3  -3   3     2603.61     2595.80     49.08 o 
  -2  -3   3       54.98       40.95      1.23 o 
  -1  -3   3      158.62      152.43      2.44 o 
   0  -3   3      774.25      900.85     11.71 o 
   1  -3   3     3232.69     3515.83     51.23 o 
   2  -3   3      173.19      172.22      6.09 o 
   3  -3   3        1.22        2.32      0.95 o 
   4  -3   3      634.72      615.06      9.69 o 
   5  -3   3      204.80      214.39      4.36 o 
   6  -3   3      235.58      244.25      5.00 o 
   7  -3   3        4.84        2.96      2.66 o 
   8  -3   3       22.53       21.91      2.38 o 
   9  -3   3       12.14        9.02      2.72 o 
 -10  -2   3       12.11       11.11      3.92 o 
  -9  -2   3      102.09       88.29      4.46 o 
  -8  -2   3      299.86      283.30      7.53 o 
  -7  -2   3       76.98       74.41      4.60 o 
  -6  -2   3      570.80      547.72      9.78 o 
  -5  -2   3        4.42        3.45      1.12 o 
  -4  -2   3      881.72      830.10     13.95 o 
  -3  -2   3        9.81        9.83      1.01 o 
  -2  -2   3      347.35      308.48      4.60 o 
  -1  -2   3      343.64      309.01      4.64 o 
   0  -2   3     4188.44     4418.85     79.55 o 
   1  -2   3     2017.28     2039.13     34.61 o 
   2  -2   3       66.65       82.96      2.54 o 
   3  -2   3     1600.77     1693.59     23.79 o 
   4  -2   3       31.74       40.15      1.51 o 
   5  -2   3       88.53       81.42      2.55 o 
   6  -2   3      406.04      397.44      7.04 o 
   7  -2   3        2.45        3.14      1.62 o 
   8  -2   3      102.38      103.04      4.54 o 
   9  -2   3        3.12        3.61      3.66 o 
  10  -2   3        9.84        9.61      4.31 o 
 -10  -1   3       28.95       27.00      4.13 o 
  -9  -1   3      157.36      150.29      5.71 o 
  -8  -1   3        8.84       10.53      2.91 o 
  -7  -1   3      856.03      802.92     16.65 o 
  -6  -1   3      210.73      211.43      4.59 o 
  -5  -1   3     1172.88     1130.75     17.72 o 
  -4  -1   3       44.76       46.80      1.48 o 
  -3  -1   3     1394.09     1428.83     20.79 o 
  -2  -1   3     3043.45     2930.40     37.46 o 
  -1  -1   3        4.53        8.51      0.50 o 
   0  -1   3     4450.68     4587.78     77.36 o 
   1  -1   3     5696.81     6069.83     84.39 o 
   2  -1   3     5087.26     5219.50     84.44 o 
   3  -1   3      129.58      146.80      2.95 o 
   4  -1   3      741.50      732.64     12.38 o 
   5  -1   3      453.03      429.35      7.71 o 
   6  -1   3      460.07      477.78     11.75 o 
   7  -1   3      763.31      767.71     18.37 o 
   8  -1   3        7.98       11.99      2.84 o 
   9  -1   3       59.13       62.52      3.96 o 
  10  -1   3       14.23       19.47      4.02 o 
 -10   0   3       31.39       30.85      2.87 o 
  -9   0   3        0.71        0.55      2.27 o 
  -8   0   3      204.19      190.66      6.00 o 
  -7   0   3      244.81      233.43      6.35 o 
  -6   0   3      367.61      360.79      7.49 o 
  -5   0   3     1241.23     1234.46     20.60 o 
  -4   0   3     1352.07     1429.04     22.08 o 
  -3   0   3     4843.86     5271.37     64.52 o 
  -2   0   3       32.33       34.90      0.86 o 
  -1   0   3     2196.80     2144.37     33.54 o 
   0   0   3     3378.69     3417.57     39.58 o 
   1   0   3     1597.20     1681.98     24.62 o 
   2   0   3     7347.80     7577.03    122.67 o 
   3   0   3     2018.97     1994.89     32.50 o 
   4   0   3     1121.16     1066.98     16.47 o 
   5   0   3       17.21       22.97      1.20 o 
   6   0   3      955.24      949.15     19.57 o 
   7   0   3      425.70      409.96     10.40 o 
   8   0   3       51.98       55.78      3.41 o 
   9   0   3      108.30      107.72      4.80 o 
  10   0   3       27.41       27.09      3.90 o 
 -10   1   3        0.15       -0.94      2.72 o 
  -9   1   3      162.97      150.85      6.47 o 
  -8   1   3      110.69      108.78      3.52 o 
  -7   1   3      188.60      170.66      4.04 o 
  -6   1   3      428.80      417.53      6.89 o 
  -5   1   3      176.27      169.57      3.16 o 
  -4   1   3      860.42      829.91     10.93 o 
  -3   1   3       52.52       54.65      1.30 o 
  -2   1   3      345.20      291.69      3.59 o 
  -1   1   3     1785.04     1773.34     18.31 o 
   0   1   3      901.05      900.13     13.73 o 
   1   1   3     2140.45     2387.91     36.70 o 
   2   1   3      172.31      166.54      3.81 o 
   3   1   3     3232.98     3281.79     49.26 o 
   4   1   3       51.40       39.84      1.59 o 
   5   1   3     1251.04     1219.90     18.15 o 
   6   1   3      243.43      252.18      9.84 o 
   7   1   3       72.73       75.21      3.61 o 
   8   1   3      393.31      388.60      8.90 o 
   9   1   3        0.43       -1.32      5.60 o 
  10   1   3      168.55      173.50      6.23 o 
  -9   2   3       47.31       56.98      3.23 o 
  -8   2   3        2.09        3.77      2.88 o 
  -7   2   3       47.39       57.89      2.49 o 
  -6   2   3       10.21        8.10      2.23 o 
  -5   2   3      638.50      606.21      8.59 o 
  -4   2   3      401.46      430.00      5.72 o 
  -3   2   3     2029.71     2150.10     21.63 o 
  -2   2   3     3533.49     3641.45     39.49 o 
  -1   2   3      777.01      793.06      8.74 o 
   0   2   3      218.93      209.95      3.06 o 
   1   2   3     5557.87     5868.48     85.73 o 
   2   2   3     4931.96     5002.82    120.19 o 
   3   2   3     3409.93     3705.91     63.61 o 
   4   2   3       55.75       43.83      1.86 o 
   5   2   3     1029.88      997.55     18.16 o 
   6   2   3        2.25        2.96      0.88 o 
   7   2   3      338.36      344.21      7.71 o 
   8   2   3       12.03       12.73      2.31 o 
   9   2   3      105.47      105.59      4.53 o 
  10   2   3       27.07       22.10      3.42 o 
  -9   3   3       18.50       22.54      3.01 o 
  -8   3   3       66.20       69.93      4.34 o 
  -7   3   3        2.87        3.17      2.05 o 
  -6   3   3      407.09      374.76      6.98 o 
  -5   3   3      183.19      178.11      3.70 o 
  -4   3   3      554.20      542.65      7.19 o 
  -3   3   3     1263.76     1228.37     14.31 o 
  -2   3   3       83.74       91.98      1.53 o 
  -1   3   3      273.30      252.50      3.03 o 
   0   3   3      261.02      295.35      4.04 o 
   1   3   3     1570.86     1571.53     22.86 o 
   2   3   3      229.74      236.45      4.55 o 
   3   3   3       54.80       61.58      5.62 o 
   4   3   3      164.88      125.80      2.87 o 
   5   3   3      130.32      124.28      3.12 o 
   6   3   3      598.20      616.39      9.20 o 
   7   3   3       52.66       53.71      2.78 o 
   8   3   3      389.57      363.89      7.11 o 
   9   3   3       49.06       52.11      3.67 o 
  10   3   3       61.13       59.00      4.57 o 
  -8   4   3        5.91        4.21      2.70 o 
  -7   4   3       47.73       53.93      3.08 o 
  -6   4   3       16.49       14.90      2.09 o 
  -5   4   3        8.82       11.37      1.56 o 
  -4   4   3      101.73       96.36      3.69 o 
  -3   4   3       68.38       67.54      1.94 o 
  -2   4   3      635.87      625.31      7.09 o 
  -1   4   3       21.70       20.20      0.81 o 
   0   4   3      312.31      287.99      5.05 o 
   1   4   3      442.78      442.11      6.27 o 
   2   4   3       91.15      104.43      2.34 o 
   3   4   3      536.94      567.66      9.54 o 
   4   4   3      761.43      815.19     12.08 o 
   5   4   3      773.78      759.40     10.76 o 
   6   4   3       63.03       80.23      2.09 o 
   7   4   3      237.76      232.39      4.95 o 
   8   4   3      129.96      140.22      4.04 o 
   9   4   3       10.53       11.62      2.36 o 
  10   4   3       68.43       69.16      6.21 o 
  -8   5   3        0.85       -3.22      3.22 o 
  -7   5   3       55.67       54.46      3.56 o 
  -6   5   3        3.34        1.21      2.47 o 
  -5   5   3       90.16       40.11      4.35 o 
  -4   5   3       79.77       84.74      3.50 o 
  -3   5   3       98.86       98.10      2.10 o 
  -2   5   3      425.32      424.79      5.09 o 
  -1   5   3      310.71      328.38      4.02 o 
   0   5   3      901.13      947.20     13.27 o 
   1   5   3       81.95       80.44      2.73 o 
   2   5   3      786.97      766.21     12.41 o 
   3   5   3      287.15      310.60      8.69 o 
   4   5   3      151.77      143.94      3.70 o 
   5   5   3      151.18      142.59      4.58 o 
   6   5   3      244.26      246.18      5.96 o 
   7   5   3      203.72      198.09      5.40 o 
   8   5   3       41.99       31.27      2.38 o 
   9   5   3       97.79       93.64      3.68 o 
  10   5   3        3.20        0.24      2.81 o 
  -7   6   3        0.20       -3.10      3.41 o 
  -6   6   3       40.83       42.47      3.69 o 
  -5   6   3       12.04        8.30      2.92 o 
  -4   6   3       22.49       25.73      4.22 o 
  -3   6   3      346.83      348.20      7.95 o 
  -2   6   3      240.93      251.88      4.08 o 
  -1   6   3      545.31      563.39      7.36 o 
   0   6   3      121.40      131.66      2.74 o 
   1   6   3      891.70      880.00     13.08 o 
   2   6   3        8.13       11.47      1.46 o 
   3   6   3      641.79      625.15     11.10 o 
   4   6   3      136.40      131.32      8.07 o 
   5   6   3      198.01      182.56      6.59 o 
   6   6   3      265.70      260.92      8.27 o 
   7   6   3       23.28       18.99      3.76 o 
   8   6   3      297.68      304.76      8.37 o 
   9   6   3        3.04        1.94      3.52 o 
  10   6   3       96.43      107.79      4.51 o 
  -6   7   3        6.54        5.14      4.29 o 
  -5   7   3        0.15       -3.38      3.89 o 
  -4   7   3       61.94       57.04      3.66 o 
  -3   7   3       13.48       14.05      2.66 o 
  -2   7   3       16.84       18.07      1.71 o 
  -1   7   3       62.82       58.10      2.71 o 
   0   7   3       60.58       62.27      2.05 o 
   1   7   3      183.38      178.24      3.51 o 
   2   7   3      291.43      274.98      4.60 o 
   3   7   3      727.29      722.07     11.91 o 
   4   7   3        4.00        4.98      2.98 o 
   5   7   3      312.39      298.29     11.87 o 
   6   7   3      122.85      117.68      7.39 o 
   7   7   3       45.53       55.81      5.67 o 
   8   7   3      112.37      123.62      8.58 o 
   9   7   3       15.28       20.45      5.94 o 
  -5   8   3       25.80       25.94      6.60 o 
  -4   8   3        2.00        0.89      3.14 o 
  -3   8   3        5.18       10.55      5.94 o 
  -2   8   3       33.41       26.18      3.62 o 
  -1   8   3       35.47       43.26      2.34 o 
   0   8   3      189.81      185.16      4.15 o 
   1   8   3       59.96       61.45      2.46 o 
   2   8   3      104.61      108.88      3.11 o 
   3   8   3        6.04        4.28      1.73 o 
   4   8   3      270.31      254.09      7.72 o 
   5   8   3       97.68       99.34      7.52 o 
   6   8   3       32.56       33.64      5.41 o 
   7   8   3       16.43       25.33      5.54 o 
   8   8   3       22.87       20.71      5.94 o 
   9   8   3       32.94       46.97      7.12 o 
  -4   9   3        4.10        2.90      6.60 o 
  -3   9   3       25.56       26.78      6.73 o 
  -2   9   3        1.83        7.39      6.07 o 
  -1   9   3        3.52       -1.73      2.98 o 
   0   9   3       13.32       17.36      2.08 o 
   1   9   3       46.42       44.44      2.84 o 
   2   9   3       13.10        7.58      3.12 o 
   3   9   3       86.78       88.74      2.98 o 
   4   9   3       56.16       55.51      2.55 o 
   5   9   3        4.65        7.01      4.29 o 
   6   9   3       11.64       12.27      5.67 o 
   7   9   3        1.21        2.77      5.67 o 
   8   9   3        7.48        5.41      6.20 o 
  -2  10   3        0.63        2.77      6.33 o 
  -1  10   3        0.43        2.28      7.65 o 
   0  10   3       25.09       33.61      3.67 o 
   1  10   3        4.92        7.44      3.32 o 
   2  10   3        1.06        4.37      2.89 o 
   3  10   3        9.97       12.07      2.22 o 
   4  10   3       47.00       47.15      2.80 o 
   5  10   3       15.08       14.35      4.29 o 
   6  10   3        2.19        1.14      4.38 o 
   7  10   3        7.88        7.88      4.52 o 
   0  11   3        0.14        7.26      6.86 o 
   1  11   3        0.13       10.67      4.69 o 
   2  11   3        2.72        7.04      3.87 o 
   3  11   3        0.01       -0.73      3.81 o 
   4  11   3        4.82        3.02      3.87 o 
  -4 -10   4        2.89        7.55      4.68 o 
  -3 -10   4       13.66        6.23      4.37 o 
  -2 -10   4        4.92        2.99      4.37 o 
  -1 -10   4       16.50       22.03      6.33 o 
   0 -10   4        3.96        1.98      6.20 o 
   1 -10   4        2.73        1.98      6.46 o 
  -6  -9   4        1.31        4.77      4.37 o 
  -5  -9   4        1.62        4.88      4.15 o 
  -4  -9   4       65.84       59.82      4.73 o 
  -3  -9   4       17.73       20.10      4.42 o 
  -2  -9   4       12.04        9.23      4.16 o 
  -1  -9   4       27.40       26.14      4.28 o 
   0  -9   4        3.02        5.28      5.67 o 
   1  -9   4       81.83       72.56      7.26 o 
   2  -9   4       25.83       23.26      4.35 o 
   3  -9   4        1.85        1.98      5.61 o 
  -7  -8   4       17.62       17.68      5.67 o 
  -6  -8   4        0.54       -1.45      4.88 o 
  -5  -8   4       63.96       66.79      5.94 o 
  -4  -8   4       49.99       57.49      4.21 o 
  -3  -8   4       51.96       45.07      4.88 o 
  -2  -8   4       66.53       66.04      4.24 o 
  -1  -8   4        0.42        2.41      3.31 o 
   0  -8   4       26.00       28.89      5.41 o 
   1  -8   4       27.44       30.06      3.63 o 
   2  -8   4        1.04       -2.73      3.23 o 
   3  -8   4        1.52        0.41      3.37 o 
   4  -8   4       11.15        8.55      5.41 o 
   5  -8   4        3.54        3.18      3.87 o 
  -8  -7   4       36.83       49.38      9.30 o 
  -7  -7   4       69.78       74.06      6.99 o 
  -6  -7   4        3.17        1.71      3.95 o 
  -5  -7   4       15.75       21.84      3.95 o 
  -4  -7   4       36.97       31.72      3.16 o 
  -3  -7   4       33.03       37.39      3.14 o 
  -2  -7   4      127.18      126.53      8.28 o 
  -1  -7   4       84.14       79.59      2.85 o 
   0  -7   4       14.35        7.27      2.19 o 
   1  -7   4      243.54      247.02      6.97 o 
   2  -7   4      103.61      118.88      7.45 o 
   3  -7   4        0.38        0.76      3.56 o 
   4  -7   4       22.39       26.25      6.33 o 
   5  -7   4        5.30       11.95      4.88 o 
   6  -7   4       35.20       30.57      4.49 o 
  -9  -6   4       25.10       18.07      4.17 o 
  -8  -6   4       29.27       26.42      3.63 o 
  -7  -6   4       14.05       21.98      5.15 o 
  -6  -6   4       76.27       73.19      4.80 o 
  -5  -6   4       10.02       11.57      3.38 o 
  -4  -6   4      285.10      261.53      8.54 o 
  -3  -6   4      242.59      234.35      6.18 o 
  -2  -6   4      512.56      490.29     10.57 o 
  -1  -6   4       26.93       28.28      1.90 o 
   0  -6   4      277.31      275.62      7.29 o 
   1  -6   4      542.19      555.27     10.59 o 
   2  -6   4       18.41       20.61      3.55 o 
   3  -6   4       80.36       80.40      2.91 o 
   4  -6   4        2.57        0.54      2.61 o 
   5  -6   4       40.04       48.03      5.88 o 
   6  -6   4        0.64        0.04      2.68 o 
   7  -6   4        4.59        4.09      3.29 o 
  -9  -5   4       76.04       74.72      3.87 o 
  -8  -5   4       30.47       33.51      4.38 o 
  -7  -5   4      319.05      322.81      9.71 o 
  -6  -5   4       45.48       46.15      4.35 o 
  -5  -5   4      173.71      164.35      8.71 o 
  -4  -5   4      133.84      130.19      5.54 o 
  -3  -5   4      114.40      119.79      4.42 o 
  -2  -5   4      114.94      107.78      2.71 o 
  -1  -5   4       23.12       20.58      1.32 o 
   0  -5   4      180.09      170.74      3.24 o 
   1  -5   4       92.04       93.05      2.59 o 
   2  -5   4      589.03      599.09     10.26 o 
   3  -5   4       16.52       22.10      1.94 o 
   4  -5   4       42.44       44.25      2.35 o 
   5  -5   4       25.08       30.86      2.42 o 
   6  -5   4       56.82       52.26      2.95 o 
   7  -5   4       61.38       65.93      5.70 o 
   8  -5   4       17.62       11.35      3.26 o 
 -10  -4   4       25.04       26.34      4.47 o 
  -9  -4   4       19.18       21.17      3.78 o 
  -8  -4   4      311.60      309.01      7.06 o 
  -7  -4   4       41.64       42.91      2.73 o 
  -6  -4   4      431.09      439.33      9.95 o 
  -5  -4   4       88.05       84.39      4.47 o 
  -4  -4   4      348.33      372.74      9.07 o 
  -3  -4   4      565.40      567.19     11.63 o 
  -2  -4   4      124.68      137.04      2.48 o 
  -1  -4   4     1046.18     1044.16     17.80 o 
   0  -4   4       99.60      118.54      2.36 o 
   1  -4   4     1640.61     1659.07     34.80 o 
   2  -4   4       93.96       86.96      5.95 o 
   3  -4   4      143.50      147.84      3.34 o 
   4  -4   4       18.49       26.11      2.38 o 
   5  -4   4      107.86      103.77      3.28 o 
   6  -4   4      190.92      192.68      4.60 o 
   7  -4   4       22.57       19.82      2.55 o 
   8  -4   4        6.12        7.21      2.77 o 
 -10  -3   4        6.68        6.66      4.05 o 
  -9  -3   4       96.76       98.85      4.79 o 
  -8  -3   4      247.18      225.52      6.72 o 
  -7  -3   4        3.00        0.48      2.09 o 
  -6  -3   4     1495.20     1469.71     24.73 o 
  -5  -3   4       22.56       21.72      1.95 o 
  -4  -3   4     1248.53     1172.16     19.65 o 
  -3  -3   4        8.75       11.23      0.72 o 
  -2  -3   4      719.49      711.44     10.27 o 
  -1  -3   4      551.84      585.47      9.97 o 
   0  -3   4      885.98      877.16     14.02 o 
   1  -3   4     2475.35     2588.91     34.71 o 
   2  -3   4     1020.10     1029.36     14.82 o 
   3  -3   4      798.96      751.30     10.97 o 
   4  -3   4       19.47       25.62      1.44 o 
   5  -3   4      720.96      720.23     11.96 o 
   6  -3   4      131.10      126.82      3.49 o 
   7  -3   4       98.82      107.54      3.60 o 
   8  -3   4       74.24       80.70      3.51 o 
   9  -3   4        0.64       -1.92      4.68 o 
 -10  -2   4       28.03       21.47      4.22 o 
  -9  -2   4       46.47       44.83      3.97 o 
  -8  -2   4      113.23      107.59      4.73 o 
  -7  -2   4      430.22      434.26      9.92 o 
  -6  -2   4      302.13      285.40      6.28 o 
  -5  -2   4      695.56      687.93     11.20 o 
  -4  -2   4      160.04      156.16      3.05 o 
  -3  -2   4     3528.11     3806.78     48.59 o 
  -2  -2   4      801.85      905.66     12.84 o 
  -1  -2   4     1099.80     1167.61     15.07 o 
   0  -2   4     1322.46     1258.46     16.14 o 
   1  -2   4       38.94       52.96      1.48 o 
   2  -2   4      661.74      556.71      8.13 o 
   3  -2   4       20.14       16.35      1.20 o 
   4  -2   4     1074.36     1102.44     15.75 o 
   5  -2   4       57.87       58.56      1.79 o 
   6  -2   4      224.36      233.43      4.61 o 
   7  -2   4      114.96      114.61      8.05 o 
   8  -2   4       18.89       24.09      3.62 o 
   9  -2   4       57.55       65.60      4.40 o 
 -10  -1   4       78.04       87.73      3.58 o 
  -9  -1   4       19.01       20.78      3.68 o 
  -8  -1   4      201.85      203.96      6.22 o 
  -7  -1   4       12.95       14.17      2.72 o 
  -6  -1   4      336.29      331.34      7.01 o 
  -5  -1   4      757.02      760.28     12.18 o 
  -4  -1   4      920.32      878.20     13.06 o 
  -3  -1   4     2253.17     2425.56     28.68 o 
  -2  -1   4       36.53       39.04      1.65 o 
  -1  -1   4      217.54      201.87      3.50 o 
   0  -1   4        3.27        8.81      1.51 o 
   1  -1   4       40.57       30.95      1.01 o 
   2  -1   4      907.89      958.41     15.87 o 
   3  -1   4       49.85       49.65      1.64 o 
   4  -1   4     1338.06     1312.31     21.74 o 
   5  -1   4      170.71      179.45      4.23 o 
   6  -1   4      390.11      368.76      8.27 o 
   7  -1   4      264.65      258.99      7.42 o 
   8  -1   4      134.32      138.61      5.55 o 
   9  -1   4       38.03       37.95      3.72 o 
  10  -1   4        9.04       12.80      5.35 o 
 -10   0   4        0.39       -0.72      2.69 o 
  -9   0   4      100.89      104.91      3.68 o 
  -8   0   4       18.66       17.10      3.71 o 
  -7   0   4      323.56      312.33      7.70 o 
  -6   0   4      244.28      255.66      5.77 o 
  -5   0   4      438.93      401.75      6.83 o 
  -4   0   4     1936.97     1824.66     22.54 o 
  -3   0   4      151.17      182.93      2.62 o 
  -2   0   4     2056.17     2212.53     32.64 o 
  -1   0   4       91.04       82.16      1.37 o 
   0   0   4     3725.76     3911.34     50.09 o 
   1   0   4     2727.79     2772.05     46.67 o 
   2   0   4      748.39      830.94     12.30 o 
   3   0   4     1031.84     1027.46     16.99 o 
   4   0   4        0.30        1.88      0.82 o 
   5   0   4      610.86      577.45      9.29 o 
   6   0   4      114.39      105.34      3.20 o 
   7   0   4      370.12      376.32      9.70 o 
   8   0   4       10.59       13.09      2.64 o 
   9   0   4       17.61       17.11      3.24 o 
  10   0   4       62.02       63.65      7.73 o 
  -9   1   4       15.86       14.78      2.57 o 
  -8   1   4       48.59       52.75      2.69 o 
  -7   1   4       97.13      106.10      3.31 o 
  -6   1   4       93.65       84.60      2.59 o 
  -5   1   4      560.71      520.56      7.83 o 
  -4   1   4       90.85      101.13      1.69 o 
  -3   1   4     1786.92     1861.30     21.14 o 
  -2   1   4     1595.20     1610.81     16.69 o 
  -1   1   4      880.38      874.27      8.87 o 
   0   1   4     2173.68     2266.84     29.30 o 
   1   1   4       25.20       19.46      1.58 o 
   2   1   4      790.67      861.51     14.31 o 
   3   1   4     1922.42     2133.08     32.11 o 
   4   1   4       35.92       29.91      1.28 o 
   5   1   4       65.11       51.82      1.58 o 
   6   1   4      401.59      388.73      7.41 o 
   7   1   4      278.80      275.71      7.36 o 
   8   1   4       76.40       72.42      3.64 o 
   9   1   4      117.15      108.78      4.65 o 
  10   1   4        2.03        2.06      4.09 o 
  -9   2   4       17.19       13.52      2.77 o 
  -8   2   4      222.94      210.66      5.12 o 
  -7   2   4       72.79       62.54      2.61 o 
  -6   2   4      408.62      399.85      7.26 o 
  -5   2   4       47.48       52.48      1.79 o 
  -4   2   4      205.66      174.36      2.34 o 
  -3   2   4      110.07       93.01      1.50 o 
  -2   2   4       27.43       36.37      0.78 o 
  -1   2   4     2316.62     2226.19     24.38 o 
   0   2   4        1.67        6.63      2.34 o 
   1   2   4       46.50       47.40      1.00 o 
   2   2   4      279.63      317.67      5.59 o 
   3   2   4      283.42      331.22      6.27 o 
   4   2   4      325.69      315.45      5.57 o 
   5   2   4      485.91      531.36      9.14 o 
   6   2   4      748.58      715.15     12.46 o 
   7   2   4       24.96       22.50      1.90 o 
   8   2   4      247.85      239.72      6.15 o 
   9   2   4       47.86       48.78      3.23 o 
  10   2   4       70.38       73.03      6.05 o 
  -9   3   4       84.87       88.97      3.83 o 
  -8   3   4       23.17       22.70      2.71 o 
  -7   3   4       22.99       25.81      2.38 o 
  -6   3   4       68.09       69.16      2.58 o 
  -5   3   4      198.53      197.33      4.03 o 
  -4   3   4       66.59       62.26      1.47 o 
  -3   3   4      108.55      113.42      1.83 o 
  -2   3   4     1410.90     1453.16     16.53 o 
  -1   3   4       14.27       24.20      0.76 o 
   0   3   4     5132.31     5081.96     68.70 o 
   1   3   4     1502.03     1626.12     26.89 o 
   2   3   4     1398.33     1423.24     20.98 o 
   3   3   4     2290.77     2386.19     41.06 o 
   4   3   4      437.32      447.20      9.15 o 
   5   3   4      328.66      310.61      6.79 o 
   6   3   4      196.93      227.98      5.09 o 
   7   3   4      641.70      638.85     11.16 o 
   8   3   4       42.69       42.77      2.57 o 
   9   3   4      172.55      177.86      5.93 o 
  10   3   4        3.21        7.04      3.68 o 
  -8   4   4        7.98       12.18      3.20 o 
  -7   4   4       48.91       51.03      2.87 o 
  -6   4   4       12.99       15.11      2.21 o 
  -5   4   4      436.93      443.12      7.86 o 
  -4   4   4        3.77        4.66      1.02 o 
  -3   4   4      500.58      506.87      6.17 o 
  -2   4   4       21.96       24.09      0.89 o 
  -1   4   4      363.01      329.55      4.75 o 
   0   4   4     2827.82     2842.75     36.25 o 
   1   4   4       60.49      111.91      4.91 o 
   2   4   4     1330.98     1324.27     30.36 o 
   3   4   4      537.39      521.87      8.80 o 
   4   4   4      521.40      535.01     10.61 o 
   5   4   4       97.63      102.12      2.92 o 
   6   4   4      579.12      573.31     11.69 o 
   7   4   4       99.61       97.03      3.07 o 
   8   4   4      138.21      131.12      3.80 o 
   9   4   4      117.21      120.71      3.91 o 
  10   4   4       36.44       37.93      3.44 o 
  -8   5   4       22.19       24.99      6.53 o 
  -7   5   4        0.03       -2.88      2.88 o 
  -6   5   4       14.93       15.74      2.75 o 
  -5   5   4        1.83        0.01      2.08 o 
  -4   5   4      135.81      134.15      3.82 o 
  -3   5   4       89.19       87.86      2.00 o 
  -2   5   4       51.38       57.17      1.56 o 
  -1   5   4      297.72      287.36      3.97 o 
   0   5   4      153.74      160.17      2.89 o 
   1   5   4     1389.11     1351.86     18.62 o 
   2   5   4      134.81      119.99      3.08 o 
   3   5   4     2028.94     2064.31     35.11 o 
   4   5   4      633.33      682.18     13.60 o 
   5   5   4      457.16      436.42      9.12 o 
   6   5   4      576.29      558.76     11.60 o 
   7   5   4        0.71       -1.76      1.93 o 
   8   5   4      192.73      209.10      6.07 o 
   9   5   4        7.86       10.36      2.46 o 
  10   5   4      121.51      120.24      4.47 o 
  -7   6   4        1.14       -0.67      3.51 o 
  -6   6   4       39.79       33.67      4.22 o 
  -5   6   4       68.37       65.68      9.10 o 
  -4   6   4      144.54      142.94      4.71 o 
  -3   6   4       82.21       74.10      3.42 o 
  -2   6   4       62.03       67.13      1.91 o 
  -1   6   4        6.18        9.49      1.72 o 
   0   6   4      513.33      483.22      7.16 o 
   1   6   4      190.44      176.41      3.23 o 
   2   6   4       85.68       90.86      2.20 o 
   3   6   4      344.88      344.62     16.01 o 
   4   6   4       35.12       34.30      2.71 o 
   5   6   4      798.04      809.16     21.63 o 
   6   6   4        9.16        8.97      3.96 o 
   7   6   4       39.36       45.89      3.99 o 
   8   6   4        6.58        7.70      2.65 o 
   9   6   4       19.84       13.41      2.79 o 
  10   6   4       39.67       50.48      3.61 o 
  -6   7   4       18.18       18.24      3.71 o 
  -5   7   4       16.29       24.15      4.68 o 
  -4   7   4        1.61        0.40      2.87 o 
  -3   7   4      186.16      186.36      5.98 o 
  -2   7   4       18.73       17.15      1.75 o 
  -1   7   4      322.92      331.99      5.73 o 
   0   7   4        3.13        3.71      1.81 o 
   1   7   4      200.82      202.27      4.48 o 
   2   7   4      859.31      788.92     11.26 o 
   3   7   4      143.91      138.60      3.51 o 
   4   7   4      419.28      421.76     12.38 o 
   5   7   4        6.00       10.16      4.22 o 
   6   7   4      123.40      124.41      7.52 o 
   7   7   4        7.78        6.86      4.75 o 
   8   7   4       20.73       22.16      5.41 o 
   9   7   4       32.19       29.96      4.28 o 
  -5   8   4        7.71        8.44      7.26 o 
  -4   8   4       12.88       17.68      6.46 o 
  -3   8   4       43.37       20.45      6.20 o 
  -2   8   4        2.57        2.07      1.91 o 
  -1   8   4        9.10        8.14      2.74 o 
   0   8   4        0.22        2.79      1.68 o 
   1   8   4      134.03      129.24      3.41 o 
   2   8   4       13.65       13.26      1.62 o 
   3   8   4       21.14       18.37      2.04 o 
   4   8   4       10.00        7.11      7.26 o 
   5   8   4       97.40       92.22      6.73 o 
   6   8   4       71.26       72.82      6.33 o 
   7   8   4        0.24        2.11      5.01 o 
   8   8   4       34.22       32.59      6.20 o 
   9   8   4        0.50        7.26      6.20 o 
  -4   9   4        6.83        3.96      6.73 o 
  -3   9   4        1.39       14.91      6.60 o 
  -2   9   4        4.88        8.97      6.20 o 
  -1   9   4       15.55       24.15      4.87 o 
   0   9   4       92.76       98.13      3.15 o 
   1   9   4        0.24        0.25      2.00 o 
   2   9   4       18.56       24.65      4.08 o 
   3   9   4        3.13       -0.10      1.83 o 
   4   9   4       70.07       69.98      3.88 o 
   5   9   4      110.91      115.02      5.83 o 
   6   9   4        8.76        8.18      5.67 o 
   7   9   4       49.00       49.74      6.73 o 
   8   9   4        0.17        0.53      5.94 o 
  -2  10   4        0.54       -0.13      6.46 o 
  -1  10   4       21.21       25.83      4.51 o 
   0  10   4        6.53        7.70      2.23 o 
   1  10   4       21.57       24.55      2.42 o 
   2  10   4        0.46        3.56      2.49 o 
   3  10   4       10.20       12.10      2.22 o 
   4  10   4        3.67        1.36      2.74 o 
   5  10   4        7.45        4.23      3.65 o 
   6  10   4        8.94       11.37      4.38 o 
   7  10   4        6.68        4.04      4.38 o 
   1  11   4       10.86       10.28      3.86 o 
   2  11   4        9.48        4.56      2.48 o 
   3  11   4        0.28       -1.80      2.55 o 
   4  11   4        5.17        7.50      2.59 o 
  -3 -10   5        1.27        2.17      4.47 o 
  -2 -10   5        6.59        1.32      6.07 o 
  -1 -10   5       15.41       16.23      6.20 o 
   0 -10   5        0.19       -1.98      6.07 o 
  -6  -9   5        8.20       10.81      4.50 o 
  -5  -9   5        0.92       -2.36      4.06 o 
  -4  -9   5        0.09        0.68      3.99 o 
  -3  -9   5       19.12       22.58      4.82 o 
  -2  -9   5       18.07       13.37      5.87 o 
  -1  -9   5        0.14        4.49      5.28 o 
   0  -9   5        1.01        4.88      5.54 o 
   1  -9   5       59.31       47.89      6.60 o 
   2  -9   5       43.82       46.44      4.21 o 
   3  -9   5       12.42       17.69      7.32 o 
  -7  -8   5       10.85       11.08      5.67 o 
  -6  -8   5        6.93        3.73      3.99 o 
  -5  -8   5       18.85       21.61      4.06 o 
  -4  -8   5        8.55        9.38      5.08 o 
  -3  -8   5      108.97      104.76      5.22 o 
  -2  -8   5        0.42        0.07      3.76 o 
  -1  -8   5       40.05       40.52      3.96 o 
   0  -8   5        0.49        4.29      2.95 o 
   1  -8   5       80.57       63.60      8.84 o 
   2  -8   5       98.65       91.70      4.56 o 
   3  -8   5        2.64        0.21      3.47 o 
   4  -8   5        4.89        7.31      6.07 o 
  -8  -7   5        0.57        1.63      4.96 o 
  -7  -7   5       82.09       91.71      6.05 o 
  -6  -7   5       33.16       31.03      7.92 o 
  -5  -7   5       14.16       13.87      3.24 o 
  -4  -7   5       50.02       50.29      4.27 o 
  -3  -7   5      113.81      115.77      6.02 o 
  -2  -7   5      108.17      109.38      5.22 o 
  -1  -7   5        5.70       12.38      2.05 o 
   0  -7   5      119.73      104.47      4.06 o 
   1  -7   5        0.64       -1.87      2.54 o 
   2  -7   5       98.89       86.22      3.69 o 
   3  -7   5       41.62       45.83      5.21 o 
   4  -7   5        4.50        0.45      3.29 o 
   5  -7   5        0.87        3.82      5.15 o 
   6  -7   5        4.62        4.03      3.97 o 
  -9  -6   5       10.39       10.57      3.93 o 
  -8  -6   5       18.02       22.27      3.67 o 
  -7  -6   5      292.58      287.34     10.16 o 
  -6  -6   5       46.33       51.09      4.43 o 
  -5  -6   5      240.10      234.55      8.39 o 
  -4  -6   5        0.57        1.68      2.98 o 
  -3  -6   5      130.27      132.13      4.72 o 
  -2  -6   5      300.27      301.43      5.74 o 
  -1  -6   5       12.21       13.02      2.54 o 
   0  -6   5      144.43      155.60      4.62 o 
   1  -6   5      100.99       95.66      3.52 o 
   2  -6   5      187.01      195.76     12.32 o 
   3  -6   5        3.43        2.43      2.12 o 
   4  -6   5       47.19       51.74      2.81 o 
   5  -6   5       13.58       16.33      2.74 o 
   6  -6   5       39.83       37.08      3.13 o 
   7  -6   5       48.92       53.08      3.88 o 
  -9  -5   5       20.12       22.76      3.36 o 
  -8  -5   5      143.30      157.83      5.84 o 
  -7  -5   5       25.19       25.98      3.16 o 
  -6  -5   5      194.67      189.96      7.51 o 
  -5  -5   5       99.54       97.93      5.94 o 
  -4  -5   5      429.06      414.95     11.74 o 
  -3  -5   5      377.70      372.62      8.41 o 
  -2  -5   5      189.14      196.71      3.93 o 
  -1  -5   5      631.41      654.42      9.32 o 
   0  -5   5       93.26       84.36      3.00 o 
   1  -5   5      390.92      422.43      9.01 o 
   2  -5   5       68.57       76.30      2.77 o 
   3  -5   5      692.10      640.71     11.02 o 
   4  -5   5       51.94       54.90      2.57 o 
   5  -5   5       66.22       65.49      2.88 o 
   6  -5   5       58.07       55.04      2.98 o 
   7  -5   5        0.34        0.35      2.74 o 
   8  -5   5        4.50        1.76      4.58 o 
  -9  -4   5       86.51       82.93      4.84 o 
  -8  -4   5       19.29       18.24      3.98 o 
  -7  -4   5      179.77      196.48      7.01 o 
  -6  -4   5      110.11      118.20      3.75 o 
  -5  -4   5       27.41       26.80      6.20 o 
  -4  -4   5      566.49      564.03     13.08 o 
  -3  -4   5       40.95       39.21      1.55 o 
  -2  -4   5     1221.01     1207.22     15.94 o 
  -1  -4   5       14.32       24.36      2.82 o 
   0  -4   5        6.15        7.44      1.04 o 
   1  -4   5       29.57       25.88      1.47 o 
   2  -4   5      274.96      283.71      6.92 o 
   3  -4   5      282.07      271.62      5.26 o 
   4  -4   5        6.42        2.69      1.98 o 
   5  -4   5      172.82      173.60      4.20 o 
   6  -4   5        3.28        3.41      2.04 o 
   7  -4   5       38.72       44.87      4.13 o 
   8  -4   5       37.41       41.86      3.21 o 
  -9  -3   5        1.06       -2.69      3.61 o 
  -8  -3   5      203.05      213.96      6.73 o 
  -7  -3   5       77.58       77.80      4.41 o 
  -6  -3   5      212.14      210.03      4.84 o 
  -5  -3   5      905.06      901.73     14.56 o 
  -4  -3   5      156.26      167.19      6.51 o 
  -3  -3   5     1876.83     1893.22     26.60 o 
  -2  -3   5      655.22      667.15      9.71 o 
  -1  -3   5      352.36      397.50      5.78 o 
   0  -3   5       49.88       50.11      1.42 o 
   1  -3   5      352.41      360.45      6.19 o 
   2  -3   5      790.68      783.72     13.11 o 
   3  -3   5       42.05       44.07      1.58 o 
   4  -3   5      144.20      143.85      3.16 o 
   5  -3   5        5.79        3.22      1.53 o 
   6  -3   5       66.89       73.32      4.19 o 
   7  -3   5       55.13       53.17      2.53 o 
   8  -3   5        1.64        4.29      6.46 o 
   9  -3   5       17.47       29.21      4.86 o 
 -10  -2   5       75.82       76.46      7.45 o 
  -9  -2   5       52.57       56.85      4.32 o 
  -8  -2   5      231.44      226.94      6.92 o 
  -7  -2   5        5.66       -0.04      2.56 o 
  -6  -2   5      804.77      794.87     16.46 o 
  -5  -2   5      326.71      336.42      6.04 o 
  -4  -2   5      477.19      429.42      6.81 o 
  -3  -2   5      991.79      978.76     12.82 o 
  -2  -2   5      204.66      166.50      2.88 o 
  -1  -2   5     1174.29     1183.29     16.95 o 
   0  -2   5       18.07       24.89      1.10 o 
   1  -2   5     1593.08     1602.71     28.93 o 
   2  -2   5      243.11      296.51      4.65 o 
   3  -2   5      577.77      616.67      9.03 o 
   4  -2   5      222.62      226.78      5.77 o 
   5  -2   5       52.17       56.77      1.88 o 
   6  -2   5      457.42      439.39      9.82 o 
   7  -2   5      121.62      126.48      4.67 o 
   8  -2   5      142.91      141.57      9.70 o 
   9  -2   5        5.91        5.46      4.05 o 
 -10  -1   5        2.79       -3.03      6.73 o 
  -9  -1   5       46.26       45.36      5.06 o 
  -8  -1   5        1.40       -0.57      3.03 o 
  -7  -1   5      497.37      492.86     11.06 o 
  -6  -1   5       13.20        8.58      2.33 o 
  -5  -1   5      537.87      527.86      8.78 o 
  -4  -1   5       76.13       67.89      1.67 o 
  -3  -1   5      528.71      523.08      6.46 o 
  -2  -1   5     5097.78     5403.79     68.36 o 
  -1  -1   5       46.84       69.73      2.10 o 
   0  -1   5      910.95      892.16     14.00 o 
   1  -1   5      674.93      693.23     10.90 o 
   2  -1   5       29.14       31.75      1.01 o 
   3  -1   5     1745.10     1721.09     28.38 o 
   4  -1   5      387.77      414.86      7.42 o 
   5  -1   5      105.76      101.29      3.03 o 
   6  -1   5      116.48      128.34      4.10 o 
   7  -1   5       44.56       45.24      4.69 o 
   8  -1   5       52.26       53.11      5.47 o 
   9  -1   5       23.46       20.83      3.43 o 
  10  -1   5        6.46       -0.28      3.85 o 
  -9   0   5       10.71        8.78      2.48 o 
  -8   0   5      267.61      266.31      5.71 o 
  -7   0   5      182.04      186.04      4.69 o 
  -6   0   5      189.35      169.09      5.16 o 
  -5   0   5      528.71      520.91      8.63 o 
  -4   0   5       68.01       84.63      1.70 o 
  -3   0   5      615.64      548.77      7.03 o 
  -2   0   5      142.38      160.46      3.21 o 
  -1   0   5       23.63       18.52      0.52 o 
   0   0   5     3521.04     3504.77     44.99 o 
   1   0   5      740.88      750.80     11.96 o 
   2   0   5       23.70       31.74      1.71 o 
   3   0   5       95.71       94.72      1.90 o 
   4   0   5      256.27      236.67      4.45 o 
   5   0   5        5.60       11.60      1.36 o 
   6   0   5      498.63      497.08     10.47 o 
   7   0   5      282.66      281.35      6.78 o 
   8   0   5      247.66      248.25     12.27 o 
   9   0   5      194.84      193.49      7.42 o 
  10   0   5       16.38       17.80      3.59 o 
  -9   1   5       48.36       54.26      3.10 o 
  -8   1   5      127.11      128.62      4.00 o 
  -7   1   5        7.44        4.78      1.92 o 
  -6   1   5      355.31      359.19      6.22 o 
  -5   1   5        0.74        3.27      1.20 o 
  -4   1   5      893.93      859.72     10.18 o 
  -3   1   5      118.93      126.74      2.37 o 
  -2   1   5     1518.26     1564.50     15.80 o 
  -1   1   5     1600.50     1536.01     15.51 o 
   0   1   5       77.82       73.19      1.60 o 
   1   1   5     3533.72     3520.26     51.73 o 
   2   1   5       45.20       46.62      1.17 o 
   3   1   5     3491.99     3586.68     49.16 o 
   4   1   5      291.69      294.90      5.70 o 
   5   1   5      170.46      179.11      3.99 o 
   6   1   5      373.09      359.68      7.11 o 
   7   1   5       57.30       69.36      3.89 o 
   8   1   5      217.32      209.00      6.42 o 
   9   1   5       11.10       10.83      3.11 o 
  10   1   5       14.74       19.44      3.54 o 
  -9   2   5       71.53       79.61      3.58 o 
  -8   2   5        9.60        5.52      2.43 o 
  -7   2   5       90.66       92.15      3.24 o 
  -6   2   5       40.85       47.06      4.67 o 
  -5   2   5      293.95      285.96      4.82 o 
  -4   2   5      310.33      296.15      3.85 o 
  -3   2   5     1015.66     1003.96     11.23 o 
  -2   2   5      420.85      407.19      4.71 o 
  -1   2   5       11.39       13.37      0.66 o 
   0   2   5     2368.05     2385.58     36.11 o 
   1   2   5     1083.41     1132.31     18.10 o 
   2   2   5     4648.86     4783.00     78.36 o 
   3   2   5     1043.81     1076.55     17.99 o 
   4   2   5     1215.08     1160.85     19.01 o 
   5   2   5     1045.36     1085.15     17.93 o 
   6   2   5       45.17       53.99      3.80 o 
   7   2   5      339.26      319.82      8.06 o 
   8   2   5        3.29        3.73      2.08 o 
   9   2   5      289.79      279.37      7.27 o 
  10   2   5       17.70       20.29      4.38 o 
  -8   3   5       24.50       26.00      3.43 o 
  -7   3   5       19.40       26.11      2.48 o 
  -6   3   5       40.34       38.85      2.28 o 
  -5   3   5       35.65       40.44      1.81 o 
  -4   3   5        0.66        1.24      0.85 o 
  -3   3   5      560.88      521.56      5.54 o 
  -2   3   5      543.34      570.58      6.50 o 
  -1   3   5      223.17      208.16      2.87 o 
   0   3   5       73.78       64.32      2.13 o 
   1   3   5      461.32      384.56      5.84 o 
   2   3   5      877.98      828.11     11.62 o 
   3   3   5      555.42      555.89      9.91 o 
   4   3   5     2603.63     2708.86     46.73 o 
   5   3   5      142.77      170.32      4.25 o 
   6   3   5      384.29      358.11      8.00 o 
   7   3   5       63.68       66.26      2.95 o 
   8   3   5       73.84       81.90      3.45 o 
   9   3   5      107.83      107.51      9.52 o 
  10   3   5        0.29       -2.91      2.99 o 
  -8   4   5       25.51       21.05      3.65 o 
  -7   4   5        4.16        3.38      2.78 o 
  -6   4   5      120.90      117.89      4.96 o 
  -5   4   5       15.45        6.96      1.66 o 
  -4   4   5      710.75      690.20      8.56 o 
  -3   4   5       20.84       21.88      1.37 o 
  -2   4   5      479.73      492.80      5.71 o 
  -1   4   5      151.86      162.04      2.22 o 
   0   4   5     1439.99     1476.29     19.02 o 
   1   4   5     1495.65     1470.19     19.66 o 
   2   4   5       14.44       14.00      1.02 o 
   3   4   5     4937.89     4943.84     72.10 o 
   4   4   5       47.77       55.65      2.30 o 
   5   4   5     1073.45     1051.06     20.89 o 
   6   4   5      239.62      241.75      5.77 o 
   7   4   5       81.67       87.84      3.65 o 
   8   4   5      190.77      198.42      4.61 o 
   9   4   5        7.02        2.94      2.43 o 
  10   4   5       56.30       57.54      4.16 o 
  -7   5   5       45.51       45.24      3.85 o 
  -6   5   5        5.47        1.56      2.67 o 
  -5   5   5       12.21       13.84      2.30 o 
  -4   5   5      136.93      139.07      4.08 o 
  -3   5   5       10.76       11.30      1.15 o 
  -2   5   5      351.85      341.94      4.50 o 
  -1   5   5       66.51       71.86      2.11 o 
   0   5   5      344.19      314.60      4.83 o 
   1   5   5        0.14        2.08      0.90 o 
   2   5   5      938.15      925.56     14.87 o 
   3   5   5      176.85      192.50      5.11 o 
   4   5   5       47.98       45.61      2.17 o 
   5   5   5      227.18      223.03      4.15 o 
   6   5   5       19.77       22.95      3.65 o 
   7   5   5      231.26      248.92      6.11 o 
   8   5   5       17.55       15.44      2.02 o 
   9   5   5       14.61       14.28      2.36 o 
  10   5   5        6.54       10.23      2.65 o 
  -7   6   5        2.14       -1.38      3.56 o 
  -6   6   5        3.94       10.25      4.16 o 
  -5   6   5       22.13       23.32      2.84 o 
  -4   6   5       65.65       70.25      2.49 o 
  -3   6   5      121.68      126.13      2.92 o 
  -2   6   5        1.10        0.23      1.26 o 
  -1   6   5      459.65      445.86      7.43 o 
   0   6   5       32.20       29.89      1.52 o 
   1   6   5      441.21      439.17      6.53 o 
   2   6   5      191.31      180.40      3.19 o 
   3   6   5       34.81       34.75      3.31 o 
   4   6   5      518.66      491.31     14.59 o 
   5   6   5        5.78        8.32      2.92 o 
   6   6   5      488.31      483.78     17.02 o 
   7   6   5       18.03       25.73      4.75 o 
   8   6   5       46.14       44.41      3.22 o 
   9   6   5       35.77       33.96      2.95 o 
  10   6   5        1.69        0.54      2.93 o 
  -6   7   5       31.41       34.49      8.77 o 
  -5   7   5       17.09       20.97      3.76 o 
  -4   7   5       85.89       90.43      7.95 o 
  -3   7   5       43.89       38.64      2.26 o 
  -2   7   5        3.97        5.52      1.74 o 
  -1   7   5      200.41      185.29      4.50 o 
   0   7   5       71.50       85.43      2.74 o 
   1   7   5       53.93       59.53      2.06 o 
   2   7   5       88.82       87.97      2.34 o 
   3   7   5        4.58        4.13      1.79 o 
   4   7   5       91.02       94.27      5.13 o 
   5   7   5      102.52       99.21      6.73 o 
   6   7   5       69.77       78.23      6.07 o 
   7   7   5      114.46      123.75      7.92 o 
   8   7   5       26.61       38.13      5.94 o 
   9   7   5        5.57       -3.76      3.76 o 
  -5   8   5        8.89        4.49      6.99 o 
  -4   8   5        0.78        3.43      6.33 o 
  -3   8   5       58.62       62.20     11.61 o 
  -2   8   5       83.17       78.47      2.95 o 
  -1   8   5      171.17      173.60      4.57 o 
   0   8   5       17.79       19.50      2.12 o 
   1   8   5        9.90       13.31      1.79 o 
   2   8   5      241.30      240.78      4.84 o 
   3   8   5        0.53       -2.50      2.50 o 
   4   8   5      310.57      289.52      7.08 o 
   5   8   5       37.44       34.83      5.28 o 
   6   8   5       14.57       17.02      5.01 o 
   7   8   5       23.07       21.64      5.67 o 
   8   8   5        4.68       13.06      5.80 o 
   9   8   5       25.39       31.93      6.86 o 
  -4   9   5       29.11       25.99      7.39 o 
  -3   9   5       83.67       75.59      7.92 o 
  -2   9   5       18.38       11.59      2.26 o 
  -1   9   5        1.16        1.89      2.39 o 
   0   9   5       46.68       43.87      3.29 o 
   1   9   5       45.17       46.43      2.37 o 
   2   9   5       77.72       71.26      3.98 o 
   3   9   5        1.61        1.59      1.84 o 
   4   9   5        0.66        1.24      3.02 o 
   5   9   5        2.50        3.83      3.19 o 
   6   9   5       35.03       33.25      6.20 o 
   7   9   5        1.19        1.85      5.80 o 
   8   9   5       33.42       30.87      6.73 o 
  -2  10   5        0.28        8.58      6.86 o 
  -1  10   5        0.46        5.89      4.15 o 
   0  10   5        7.50        9.40      2.35 o 
   1  10   5        2.52       -1.08      2.23 o 
   2  10   5        2.13        4.17      2.48 o 
   3  10   5        0.82       -2.13      2.13 o 
   4  10   5        1.37       -2.49      3.47 o 
   5  10   5       24.03       18.39      3.77 o 
   6  10   5        7.01        0.88      3.76 o 
   7  10   5        6.67        6.37      4.45 o 
   1  11   5        5.72        6.83      2.54 o 
   2  11   5       34.04       39.82      2.87 o 
   3  11   5       14.24       12.53      2.59 o 
   4  11   5        0.25       -2.44      2.44 o 
  -5  -9   6        0.06       -1.81      4.18 o 
  -4  -9   6        7.69        6.96      4.18 o 
  -3  -9   6        6.99        0.99      3.92 o 
  -2  -9   6        6.54       12.40      5.28 o 
  -1  -9   6       21.43       22.30      5.54 o 
   0  -9   6        0.02        3.69      5.54 o 
   1  -9   6       18.12       23.75      6.20 o 
   2  -9   6        0.91       -2.07      3.67 o 
  -7  -8   6       28.56       25.19      4.62 o 
  -6  -8   6       50.03       49.60      4.78 o 
  -5  -8   6        5.28       -1.20      3.77 o 
  -4  -8   6       28.84       40.83      5.08 o 
  -3  -8   6       28.78       22.85      4.35 o 
  -2  -8   6       55.31       62.33      4.28 o 
  -1  -8   6        2.43        4.49      4.75 o 
   0  -8   6       49.84       50.93      3.69 o 
   1  -8   6        0.16        5.57      4.49 o 
   2  -8   6       71.77       52.94      4.29 o 
   3  -8   6       15.04        8.91      3.61 o 
   4  -8   6       24.51       29.27      4.17 o 
  -8  -7   6       29.26       28.89      6.07 o 
  -7  -7   6       59.18       58.00      5.74 o 
  -6  -7   6        3.04        4.16      4.40 o 
  -5  -7   6       74.87       78.46      4.24 o 
  -4  -7   6       27.61       28.35      3.39 o 
  -3  -7   6      257.77      259.30     11.71 o 
  -2  -7   6      105.91      104.25      5.68 o 
  -1  -7   6       37.68       38.52      3.28 o 
   0  -7   6       11.32       15.59      2.67 o 
   1  -7   6       12.05       10.87      2.82 o 
   2  -7   6       74.40       70.97      3.64 o 
   3  -7   6        4.85        2.82      3.12 o 
   4  -7   6       36.06       35.37      3.61 o 
   5  -7   6        0.13       -2.69      3.63 o 
  -8  -6   6       41.33       50.71      4.22 o 
  -7  -6   6       30.00       37.08      4.85 o 
  -6  -6   6       66.01       79.86      9.63 o 
  -5  -6   6        3.34        6.77      3.64 o 
  -4  -6   6      173.05      156.03      5.35 o 
  -3  -6   6        2.14        7.21      2.57 o 
  -2  -6   6      158.87      165.58      4.07 o 
  -1  -6   6        2.80        1.62      1.84 o 
   0  -6   6       28.26       23.20      2.55 o 
   1  -6   6       83.57       80.98      2.93 o 
   2  -6   6       35.41       29.39      2.33 o 
   3  -6   6       82.01       87.51      3.25 o 
   4  -6   6       10.95       11.80      2.49 o 
   5  -6   6       13.95       10.20      2.83 o 
   6  -6   6        9.83       10.80      3.00 o 
   7  -6   6        1.71       -2.64      6.60 o 
  -9  -5   6       11.87        7.72      3.74 o 
  -8  -5   6        2.54        4.35      3.42 o 
  -7  -5   6      168.96      173.32      5.79 o 
  -6  -5   6       22.70       27.32      4.03 o 
  -5  -5   6      379.50      379.63     14.64 o 
  -4  -5   6      216.23      207.56      7.47 o 
  -3  -5   6       79.54       74.33      4.71 o 
  -2  -5   6      575.29      591.77     10.01 o 
  -1  -5   6      128.60      141.31      3.13 o 
   0  -5   6      562.96      569.70      8.68 o 
   1  -5   6       14.28       12.76      1.73 o 
   2  -5   6       59.41       65.75      2.47 o 
   3  -5   6       97.09       94.93      3.28 o 
   4  -5   6        3.78        1.02      4.28 o 
   5  -5   6        2.33        2.28      2.28 o 
   6  -5   6        7.21        3.50      2.52 o 
   7  -5   6       70.07       79.79      3.63 o 
  -9  -4   6        3.39        0.22      3.91 o 
  -8  -4   6      206.45      219.89      5.85 o 
  -7  -4   6       56.67       60.45      3.96 o 
  -6  -4   6      139.84      152.81      5.54 o 
  -5  -4   6      585.94      580.30     15.78 o 
  -4  -4   6        3.77        4.92      2.45 o 
  -3  -4   6      553.82      563.87     10.47 o 
  -2  -4   6        7.38       10.96      1.19 o 
  -1  -4   6      663.96      619.15      9.78 o 
   0  -4   6       22.09       22.37      1.48 o 
   1  -4   6       98.85       94.32      2.72 o 
   2  -4   6      239.25      238.61      4.58 o 
   3  -4   6       58.56       66.31      2.76 o 
   4  -4   6      158.26      160.65      5.94 o 
   5  -4   6       30.05       24.59      2.14 o 
   6  -4   6      109.56      107.50      3.68 o 
   7  -4   6       14.34       14.63      2.52 o 
   8  -4   6        5.90        3.94      2.78 o 
  -9  -3   6       40.02       44.95      4.36 o 
  -8  -3   6      158.22      151.66      5.86 o 
  -7  -3   6      146.47      134.75      5.90 o 
  -6  -3   6      342.61      356.59      7.14 o 
  -5  -3   6      175.58      167.61      4.21 o 
  -4  -3   6      236.71      235.95      6.44 o 
  -3  -3   6       18.04       13.75      1.12 o 
  -2  -3   6      719.01      750.53      9.97 o 
  -1  -3   6      609.71      630.13      8.94 o 
   0  -3   6      325.04      325.05      4.73 o 
   1  -3   6      620.84      591.86     10.29 o 
   2  -3   6       14.18       16.35      1.60 o 
   3  -3   6      156.44      154.30      4.25 o 
   4  -3   6       11.88       12.86      1.49 o 
   5  -3   6       17.64       21.45      1.79 o 
   6  -3   6       60.93       66.78      2.53 o 
   7  -3   6       46.09       49.47      3.77 o 
   8  -3   6       56.43       57.31      4.71 o 
   9  -3   6        0.03       -4.56      4.56 o 
  -9  -2   6       85.09       95.92      5.03 o 
  -8  -2   6       25.11       24.60      3.49 o 
  -7  -2   6      101.95      107.79      4.67 o 
  -6  -2   6       11.00       10.07      3.18 o 
  -5  -2   6      648.08      625.98     10.37 o 
  -4  -2   6      188.62      169.35      2.83 o 
  -3  -2   6      995.25     1092.36     15.56 o 
  -2  -2   6      407.02      356.12      5.45 o 
  -1  -2   6        2.03        0.44      0.47 o 
   0  -2   6     1666.82     1654.85     21.17 o 
   1  -2   6      735.29      728.44     13.05 o 
   2  -2   6       38.18       36.19      1.25 o 
   3  -2   6       78.12       78.64      1.97 o 
   4  -2   6       72.63       74.63      2.09 o 
   5  -2   6       77.36       75.60      4.32 o 
   6  -2   6       12.98       13.25      2.40 o 
   7  -2   6      105.74      109.51     10.64 o 
   8  -2   6        2.92        3.24      4.18 o 
   9  -2   6       36.61       49.06     12.07 o 
  -9  -1   6        0.86       -0.28      2.54 o 
  -8  -1   6      172.57      171.77      6.16 o 
  -7  -1   6      256.75      239.54      6.80 o 
  -6  -1   6      285.86      292.69      7.25 o 
  -5  -1   6      820.47      838.34     14.44 o 
  -4  -1   6      577.58      588.43      8.65 o 
  -3  -1   6     1121.98     1092.27     14.10 o 
  -2  -1   6        6.55       16.42      0.78 o 
  -1  -1   6     1156.10     1221.20     15.69 o 
   0  -1   6      399.20      385.06      6.27 o 
   1  -1   6      906.98      914.85     16.02 o 
   2  -1   6     2009.34     1988.31     31.43 o 
   3  -1   6     2809.65     2942.92     48.09 o 
   4  -1   6      414.10      401.17      7.25 o 
   5  -1   6       46.07       49.05      2.38 o 
   6  -1   6      835.67      834.34     17.06 o 
   7  -1   6       36.16       36.17      2.80 o 
   8  -1   6      225.67      226.11      7.26 o 
   9  -1   6       25.58       31.03      4.02 o 
  10  -1   6       30.75       28.50      5.88 o 
  -9   0   6       39.42       39.37      3.50 o 
  -8   0   6       46.70       52.80      2.75 o 
  -7   0   6        9.52       15.09      2.02 o 
  -6   0   6       22.57       34.89      3.05 o 
  -5   0   6       64.77       56.02      1.76 o 
  -4   0   6      158.75      155.12      2.28 o 
  -3   0   6      282.98      266.74      3.87 o 
  -2   0   6     1002.03     1018.99     11.99 o 
  -1   0   6      100.22       92.59      1.97 o 
   0   0   6      915.68      989.02     12.94 o 
   1   0   6     1190.15     1202.97     15.62 o 
   2   0   6      464.07      487.78      7.88 o 
   3   0   6      962.14      986.70     14.81 o 
   4   0   6     1324.60     1392.88     20.75 o 
   5   0   6      796.12      770.23     11.79 o 
   6   0   6      134.33      129.64      3.87 o 
   7   0   6        2.12        2.39      2.03 o 
   8   0   6        8.78       11.07      2.82 o 
   9   0   6        0.36       -2.25      3.21 o 
  10   0   6       64.96       63.68      4.32 o 
  -9   1   6       33.81       33.58      3.05 o 
  -8   1   6       16.44       16.36      2.53 o 
  -7   1   6      171.29      167.19      4.32 o 
  -6   1   6        0.16       -1.54      1.66 o 
  -5   1   6      433.35      409.74      5.59 o 
  -4   1   6      374.82      358.08      5.74 o 
  -3   1   6      726.14      667.22      7.34 o 
  -2   1   6      269.66      237.47      2.82 o 
  -1   1   6      279.81      279.06      3.30 o 
   0   1   6      790.11      771.42     10.18 o 
   1   1   6      126.44      119.51      2.11 o 
   2   1   6     3221.81     3237.06     42.94 o 
   3   1   6      666.11      651.54      9.86 o 
   4   1   6      849.29      834.05     13.22 o 
   5   1   6      652.94      625.83     11.47 o 
   6   1   6      294.13      298.44      6.15 o 
   7   1   6      356.35      347.47      7.89 o 
   8   1   6        3.97        4.26      2.44 o 
   9   1   6      265.25      262.87      7.07 o 
  10   1   6        8.16        6.67      3.36 o 
  -9   2   6        1.22       -3.17      3.17 o 
  -8   2   6       62.53       68.48      5.52 o 
  -7   2   6        3.55        1.33      3.33 o 
  -6   2   6       68.97       76.47      3.89 o 
  -5   2   6      123.99      125.88      2.46 o 
  -4   2   6       47.93       45.27      2.19 o 
  -3   2   6      554.89      528.52      5.77 o 
  -2   2   6       23.74       21.74      0.71 o 
  -1   2   6     1883.40     1839.17     19.08 o 
   0   2   6       78.97       73.46      1.65 o 
   1   2   6     3141.65     3295.90     58.69 o 
   2   2   6     1004.66     1081.86     18.00 o 
   3   2   6      349.38      327.12      5.41 o 
   4   2   6     1056.46      982.97     13.82 o 
   5   2   6       56.40       49.15      1.64 o 
   6   2   6      558.23      554.71     12.73 o 
   7   2   6       48.38       42.76      2.44 o 
   8   2   6      113.31      121.62      4.50 o 
   9   2   6        1.47        1.81      2.66 o 
  10   2   6        4.07        1.92      3.11 o 
  -8   3   6       23.28       18.11      5.05 o 
  -7   3   6       71.48       74.72      3.54 o 
  -6   3   6      200.14      184.24      4.54 o 
  -5   3   6        9.50        6.33      1.06 o 
  -4   3   6      595.87      569.16      7.13 o 
  -3   3   6      141.20      127.61      1.88 o 
  -2   3   6      763.26      727.24      7.81 o 
  -1   3   6       10.95       16.98      0.62 o 
   0   3   6     1124.92     1084.02     15.51 o 
   1   3   6     2372.32     2427.81     41.91 o 
   2   3   6      653.23      667.66     10.04 o 
   3   3   6      654.17      676.92     12.77 o 
   4   3   6       11.48       18.37      2.00 o 
   5   3   6     1500.61     1498.59     24.51 o 
   6   3   6      145.49      144.63      3.82 o 
   7   3   6      405.13      396.34      9.89 o 
   8   3   6       70.28       77.91      3.13 o 
   9   3   6       23.19       13.77      2.48 o 
  10   3   6       27.46       21.29      3.32 o 
  -8   4   6        0.54        3.10      5.49 o 
  -7   4   6       79.55       83.92      3.92 o 
  -6   4   6       16.61       14.50      2.67 o 
  -5   4   6       40.24       49.64      1.91 o 
  -4   4   6        9.48       10.35      1.25 o 
  -3   4   6       39.65       41.32      1.21 o 
  -2   4   6      268.28      270.06      3.47 o 
  -1   4   6      157.47      148.16      2.54 o 
   0   4   6     2889.95     2841.51     36.32 o 
   1   4   6      232.38      266.10      3.76 o 
   2   4   6      225.87      200.24      4.67 o 
   3   4   6      112.51      133.04      2.44 o 
   4   4   6      395.77      368.40      6.93 o 
   5   4   6      469.71      484.73     10.13 o 
   6   4   6       95.84       84.20      5.08 o 
   7   4   6      256.08      255.17      6.37 o 
   8   4   6        1.94        0.67      2.50 o 
   9   4   6       41.30       42.37      2.79 o 
  10   4   6        0.05        0.26      2.87 o 
  -7   5   6        0.38       -0.47      4.42 o 
  -6   5   6       50.06       53.81      4.49 o 
  -5   5   6      105.97       96.58      3.81 o 
  -4   5   6      392.61      390.46      6.65 o 
  -3   5   6      850.41      842.59     11.04 o 
  -2   5   6        9.95       18.19      3.67 o 
  -1   5   6      320.77      306.18      6.64 o 
   0   5   6        0.94       -0.76      0.97 o 
   1   5   6      720.75      708.14      9.99 o 
   2   5   6       71.87       79.90      2.86 o 
   3   5   6      552.61      567.91     10.80 o 
   4   5   6        3.45        8.95      3.94 o 
   5   5   6      738.11      696.85     12.63 o 
   6   5   6      278.49      282.23      6.51 o 
   7   5   6       16.09       15.28      3.83 o 
   8   5   6      162.01      166.46      5.43 o 
   9   5   6        0.81        1.28      2.14 o 
  10   5   6       51.35       46.56      3.40 o 
  -7   6   6        3.99       -0.79      7.52 o 
  -6   6   6       40.45       38.52      3.83 o 
  -5   6   6       37.96       40.15      3.15 o 
  -4   6   6      133.14      134.85      3.73 o 
  -3   6   6        8.00        5.41      1.68 o 
  -2   6   6      111.43      122.67      3.27 o 
  -1   6   6       15.77       19.92      1.65 o 
   0   6   6      163.06      168.82      5.62 o 
   1   6   6      219.20      211.94      3.65 o 
   2   6   6      163.48      152.26      3.00 o 
   3   6   6      346.92      345.54      7.44 o 
   4   6   6      469.43      429.29     18.60 o 
   5   6   6      284.37      304.70      7.90 o 
   6   6   6       54.63       61.08      5.15 o 
   7   6   6       55.58       65.96      5.67 o 
   8   6   6       47.84       48.77      3.10 o 
   9   6   6       34.89       36.19      4.14 o 
  10   6   6       47.18       51.57      3.45 o 
  -6   7   6        0.07        2.70      5.01 o 
  -5   7   6        4.28        3.57      3.76 o 
  -4   7   6        2.21        2.85      2.40 o 
  -3   7   6      124.54      141.07      5.99 o 
  -2   7   6       44.49       48.07      2.22 o 
  -1   7   6        1.66        1.74      2.23 o 
   0   7   6       76.37       71.99      2.52 o 
   1   7   6       55.10       54.87      2.18 o 
   2   7   6      196.86      191.94      4.80 o 
   3   7   6       98.67       84.93      5.73 o 
   4   7   6       10.02        5.71      3.13 o 
   5   7   6       25.16       24.56      3.55 o 
   6   7   6       69.42       62.01      5.67 o 
   7   7   6       54.48       59.76      5.94 o 
   8   7   6        2.28        3.56      5.28 o 
   9   7   6       24.71       23.10      4.13 o 
  -5   8   6        5.28        1.32      6.99 o 
  -3   8   6       27.80       25.00      2.75 o 
  -2   8   6        1.40        0.93      2.03 o 
  -1   8   6       65.53       69.63      2.77 o 
   0   8   6       12.48       14.74      1.92 o 
   1   8   6       65.06       62.41      2.50 o 
   2   8   6       80.06       70.01      2.57 o 
   3   8   6        3.39       -0.48      2.54 o 
   4   8   6        1.01        1.28      2.58 o 
   5   8   6       93.47       90.71      5.20 o 
   6   8   6       70.39       68.07      6.33 o 
   7   8   6       10.16       16.75      5.67 o 
   8   8   6       40.78       38.92      6.46 o 
   9   8   6        3.84       -3.83      6.20 o 
  -3   9   6        0.02        0.53      6.46 o 
  -2   9   6       10.59        9.33      2.38 o 
  -1   9   6       30.19       30.65      2.38 o 
   0   9   6       27.56       26.05      2.30 o 
   1   9   6        3.61        2.62      2.04 o 
   2   9   6        4.68        8.12      1.98 o 
   3   9   6       24.62       21.85      2.10 o 
   4   9   6        9.61        8.96      3.13 o 
   5   9   6        4.53       -0.16      3.10 o 
   6   9   6        2.10       -4.37      4.37 o 
   7   9   6        5.77        9.10      6.07 o 
   8   9   6        8.81        9.50      6.33 o 
  -2  10   6        1.93       17.41      6.99 o 
  -1  10   6       14.91       25.10      3.87 o 
   0  10   6       21.45       25.38      2.57 o 
   1  10   6        1.62       -0.54      2.30 o 
   2  10   6       69.32       61.71      4.22 o 
   3  10   6       22.13       20.84      2.41 o 
   4  10   6        0.39       -1.76      3.41 o 
   5  10   6        8.31        2.25      3.61 o 
   6  10   6       30.11       29.61      3.96 o 
   7  10   6       26.42       23.68      5.61 o 
   1  11   6        6.87       16.49      6.99 o 
   2  11   6        1.35        5.36      2.60 o 
   3  11   6        0.15       -2.98      4.38 o 
   4  11   6        2.85        1.40      3.95 o 
  -4  -9   7        5.02        4.54      4.18 o 
  -3  -9   7       13.16       12.67      5.41 o 
  -2  -9   7       36.80       36.68      5.94 o 
  -1  -9   7        0.76       -5.01      5.15 o 
   0  -9   7        4.94        1.58      5.54 o 
   1  -9   7        2.09        5.28      5.94 o 
  -6  -8   7       23.73       23.17      4.50 o 
  -5  -8   7       13.00       10.43      4.09 o 
  -4  -8   7        1.97        2.71      3.67 o 
  -3  -8   7        9.37        9.17      3.64 o 
  -2  -8   7        0.01       -0.13      4.49 o 
  -1  -8   7       16.02       19.66      5.01 o 
   0  -8   7        0.70        0.51      3.10 o 
   1  -8   7       22.97       22.96      3.58 o 
   2  -8   7        2.03       -0.26      3.69 o 
   3  -8   7        2.72       -2.49      5.28 o 
   4  -8   7        7.30        6.20      4.95 o 
  -7  -7   7       12.57       10.28      7.39 o 
  -6  -7   7       86.15       88.34      5.95 o 
  -5  -7   7        0.05       -1.65      3.31 o 
  -4  -7   7       78.78       76.73      4.10 o 
  -3  -7   7        0.62        4.36      3.95 o 
  -2  -7   7      123.09      120.03      4.99 o 
  -1  -7   7       54.73       56.07      4.42 o 
   0  -7   7        6.18        6.61      2.69 o 
   1  -7   7       19.16       21.02      4.43 o 
   2  -7   7       30.09       28.73      3.16 o 
   3  -7   7       51.61       57.06      5.02 o 
   4  -7   7       10.03        9.37      3.35 o 
   5  -7   7        0.39       -1.82      3.57 o 
  -8  -6   7       31.73       37.72      4.54 o 
  -7  -6   7      162.47      164.09      7.25 o 
  -6  -6   7        8.24        1.80      8.91 o 
  -5  -6   7      182.36      179.07      7.67 o 
  -4  -6   7       36.79       43.26      3.34 o 
  -3  -6   7      139.58      147.39      5.11 o 
  -2  -6   7      334.63      335.75     11.16 o 
  -1  -6   7       38.35       38.66      2.69 o 
   0  -6   7      132.30      134.16      4.49 o 
   1  -6   7        0.60       -0.19      2.41 o 
   2  -6   7       40.51       45.62      2.61 o 
   3  -6   7        5.52        5.12      2.32 o 
   4  -6   7       25.51       23.49      2.72 o 
   5  -6   7        0.61        0.92      2.77 o 
   6  -6   7       27.97       26.41      3.33 o 
  -8  -5   7       98.17      101.60      6.00 o 
  -7  -5   7       24.08       33.82     11.49 o 
  -6  -5   7       86.46       96.77      7.78 o 
  -5  -5   7       28.95       32.76      3.87 o 
  -4  -5   7       36.23       34.86      3.56 o 
  -3  -5   7       96.09      104.34      3.88 o 
  -2  -5   7      152.11      158.79      5.01 o 
  -1  -5   7       23.39       26.34      2.26 o 
   0  -5   7       14.63       16.94      2.17 o 
   1  -5   7       66.21       67.85      2.61 o 
   2  -5   7        2.20        3.57      1.86 o 
   3  -5   7       53.39       47.07      2.49 o 
   4  -5   7       34.46       35.80      3.87 o 
   5  -5   7        0.85        1.27      2.38 o 
   6  -5   7       10.91        7.19      2.68 o 
   7  -5   7        7.92        9.03      2.96 o 
  -9  -4   7       33.94       41.22      5.36 o 
  -8  -4   7       27.06       27.20      4.58 o 
  -7  -4   7       44.88       58.62      3.63 o 
  -6  -4   7      209.65      215.60     14.31 o 
  -5  -4   7      176.90      158.65      6.45 o 
  -4  -4   7      756.64      749.13     19.55 o 
  -3  -4   7      198.53      202.01      4.30 o 
  -2  -4   7      772.97      799.63     11.24 o 
  -1  -4   7      931.35      904.63     13.94 o 
   0  -4   7      287.51      282.53      7.85 o 
   1  -4   7      657.08      675.19     14.75 o 
   2  -4   7       45.69       44.60      2.19 o 
   3  -4   7      212.39      218.68      4.70 o 
   4  -4   7       20.60       15.94      1.96 o 
   5  -4   7       65.37       68.87      3.52 o 
   6  -4   7        0.48        1.70      2.22 o 
   7  -4   7       36.09       38.58      2.90 o 
   8  -4   7        9.36       13.64      3.25 o 
  -9  -3   7       64.23       66.77      4.90 o 
  -8  -3   7       28.93       31.71      3.86 o 
  -7  -3   7      141.77      154.84      5.70 o 
  -6  -3   7        2.67        1.86      2.10 o 
  -5  -3   7      139.80      136.34      7.79 o 
  -4  -3   7      185.02      195.12      4.21 o 
  -3  -3   7      408.21      428.08      7.36 o 
  -2  -3   7      560.02      536.72      7.37 o 
  -1  -3   7       47.51       43.02      1.91 o 
   0  -3   7       30.05       29.68      1.23 o 
   1  -3   7        6.30        8.30      1.92 o 
   2  -3   7      225.07      223.11      4.26 o 
   3  -3   7       92.19       92.29      2.69 o 
   4  -3   7      400.59      396.57      7.43 o 
   5  -3   7       24.67       25.06      1.96 o 
   6  -3   7       40.54       41.60      2.30 o 
   7  -3   7       72.51       75.32      4.20 o 
   8  -3   7        5.20        5.33      3.81 o 
   9  -3   7       24.78       29.95      6.46 o 
  -9  -2   7       18.61       17.34      4.13 o 
  -8  -2   7      105.87       95.28      4.78 o 
  -7  -2   7        2.31       -0.65      2.94 o 
  -6  -2   7      282.23      289.86      7.47 o 
  -5  -2   7       10.67       15.56      2.08 o 
  -4  -2   7      318.32      305.75      4.54 o 
  -3  -2   7      276.69      290.46      4.29 o 
  -2  -2   7      157.29      165.42      3.10 o 
  -1  -2   7      952.68      953.59     14.38 o 
   0  -2   7       22.01       32.10      0.92 o 
   1  -2   7      615.21      621.87      9.70 o 
   2  -2   7      450.67      441.12      7.94 o 
   3  -2   7      223.33      222.65      3.87 o 
   4  -2   7     1229.84     1215.62     19.53 o 
   5  -2   7        5.07        5.22      2.03 o 
   6  -2   7      134.10      132.51      4.72 o 
   7  -2   7        0.00        1.29      2.83 o 
   8  -2   7       36.68       38.26      3.80 o 
   9  -2   7       11.82       10.61      4.26 o 
  -9  -1   7       61.57       68.36      5.60 o 
  -8  -1   7       26.55       27.44      2.59 o 
  -7  -1   7       91.17       86.98      4.37 o 
  -6  -1   7       13.09       18.93      3.03 o 
  -5  -1   7       16.36       17.68      1.83 o 
  -4  -1   7      308.89      306.63      4.95 o 
  -3  -1   7       23.24       35.78      2.42 o 
  -2  -1   7      302.21      236.47      3.48 o 
  -1  -1   7        8.49        8.51      1.47 o 
   0  -1   7      532.76      500.21     10.05 o 
   1  -1   7      326.28      321.02      4.63 o 
   2  -1   7      435.49      441.08      8.07 o 
   3  -1   7     1085.18     1086.27     26.13 o 
   4  -1   7       38.69       39.83      1.71 o 
   5  -1   7       93.45       91.42      3.03 o 
   6  -1   7       28.52       29.69      2.70 o 
   7  -1   7      143.20      140.71      4.76 o 
   8  -1   7       41.86       44.42      3.46 o 
   9  -1   7       25.05       24.22      3.86 o 
  -9   0   7        3.92        3.04      2.74 o 
  -8   0   7      129.83      136.35      4.95 o 
  -7   0   7      179.56      167.05      4.67 o 
  -6   0   7        1.02        1.15      1.73 o 
  -5   0   7      870.96      847.83     11.74 o 
  -4   0   7       11.45        8.77      1.13 o 
  -3   0   7      942.87      926.04     11.42 o 
  -2   0   7      797.48      786.47     10.03 o 
  -1   0   7     2000.62     2109.82     22.93 o 
   0   0   7     1815.95     1877.74     26.79 o 
   1   0   7      778.22      779.73     10.31 o 
   2   0   7     2556.82     2672.04     37.38 o 
   3   0   7       22.01       20.69      0.97 o 
   4   0   7     1174.49     1180.91     17.70 o 
   5   0   7      128.84      117.38      3.28 o 
   6   0   7      301.95      293.40      6.85 o 
   7   0   7      241.83      240.62      6.15 o 
   8   0   7      144.75      146.32      7.02 o 
   9   0   7       30.37       34.66      8.44 o 
  10   0   7        0.02       -1.49      3.56 o 
  -9   1   7       15.29       17.63      3.28 o 
  -8   1   7      167.61      161.45      4.66 o 
  -7   1   7        3.91        1.04      2.06 o 
  -6   1   7      186.51      183.11      4.84 o 
  -5   1   7        3.22        1.66      1.06 o 
  -4   1   7       59.71       64.47      1.69 o 
  -3   1   7      319.38      307.02      3.66 o 
  -2   1   7        5.01       11.91      0.71 o 
  -1   1   7      979.17      969.44     10.16 o 
   0   1   7      210.20      202.38      3.55 o 
   1   1   7     1947.34     1897.53     27.96 o 
   2   1   7      145.47      139.48      2.53 o 
   3   1   7      796.25      728.62     11.74 o 
   4   1   7      545.48      524.83      7.66 o 
   5   1   7      103.23      101.50      2.19 o 
   6   1   7      816.51      789.28     15.94 o 
   7   1   7        9.30       11.87      1.88 o 
   8   1   7       43.18       47.85      2.82 o 
   9   1   7       63.18       58.84      3.77 o 
  10   1   7       21.74       21.12      3.64 o 
  -8   2   7        8.95        8.89      2.93 o 
  -7   2   7      137.82      129.82      5.16 o 
  -6   2   7      199.73      183.21      4.50 o 
  -5   2   7      135.96      139.52      3.16 o 
  -4   2   7      394.33      392.24      5.10 o 
  -3   2   7       48.42       52.99      1.25 o 
  -2   2   7     1302.65     1243.28     13.03 o 
  -1   2   7      308.39      303.31      3.66 o 
   0   2   7     1185.55     1126.41     14.79 o 
   1   2   7      760.50      773.89     13.58 o 
   2   2   7     1114.48     1094.04     17.02 o 
   3   2   7      634.91      635.74     10.09 o 
   4   2   7      269.25      297.19      4.58 o 
   5   2   7      740.01      729.52     10.51 o 
   6   2   7       43.99       55.71      2.85 o 
   7   2   7      219.46      218.08      7.35 o 
   8   2   7       69.33       71.16      3.45 o 
   9   2   7       87.29       90.59     11.68 o 
  10   2   7        3.88       -1.62      3.14 o 
  -8   3   7       41.12       52.28     11.56 o 
  -7   3   7       62.34       70.16      3.55 o 
  -6   3   7        0.84       -0.69      2.33 o 
  -5   3   7      310.09      310.20      5.57 o 
  -4   3   7       56.06       58.21      1.93 o 
  -3   3   7     1782.69     1766.06     18.43 o 
  -2   3   7      494.42      499.10      5.49 o 
  -1   3   7      200.26      195.07      3.32 o 
   0   3   7      435.33      437.53      8.83 o 
   1   3   7      392.35      380.34      6.79 o 
   2   3   7     3031.50     3065.47     44.81 o 
   3   3   7      148.41      158.20      3.61 o 
   4   3   7     1078.76     1101.11     18.56 o 
   5   3   7       19.36       19.28      1.33 o 
   6   3   7      317.22      293.31      6.47 o 
   7   3   7       97.20       90.27      4.06 o 
   8   3   7       15.42       20.84      4.09 o 
   9   3   7       84.26       86.28      3.98 o 
  10   3   7       15.85       11.92      2.99 o 
  -8   4   7       17.83       19.59      6.27 o 
  -7   4   7        0.36       -1.38      3.44 o 
  -6   4   7      206.77      186.78      7.62 o 
  -5   4   7       24.56       21.36      1.73 o 
  -4   4   7      164.35      160.07      3.04 o 
  -3   4   7      731.69      722.93      9.35 o 
  -2   4   7        7.13        7.93      1.30 o 
  -1   4   7      166.59      142.25      2.34 o 
   0   4   7       23.73       32.47      1.33 o 
   1   4   7       79.32       74.96      2.41 o 
   2   4   7        1.25        3.00      0.79 o 
   3   4   7      633.65      613.59      8.85 o 
   4   4   7       12.14       14.17      1.42 o 
   5   4   7      275.40      266.77      5.33 o 
   6   4   7      189.71      211.30      8.97 o 
   7   4   7       61.45       64.50      3.40 o 
   8   4   7      134.47      144.63      4.95 o 
   9   4   7        0.51        3.31      3.87 o 
  10   4   7       53.12       50.20      4.28 o 
  -7   5   7       19.45       17.07      4.82 o 
  -6   5   7       24.25       19.48      3.29 o 
  -5   5   7        9.43       11.62      1.82 o 
  -4   5   7       43.32       43.82      1.99 o 
  -3   5   7      104.00      124.88      2.67 o 
  -2   5   7      302.43      296.06      5.46 o 
  -1   5   7       17.66       17.33      1.49 o 
   0   5   7      349.36      353.64      6.08 o 
   1   5   7        5.56        6.92      1.01 o 
   2   5   7      719.33      708.68     12.39 o 
   3   5   7      801.46      796.31     14.40 o 
   4   5   7      116.20      114.66      2.46 o 
   5   5   7      755.27      748.11     13.31 o 
   6   5   7       61.02       69.09      3.50 o 
   7   5   7      133.43      146.71      6.21 o 
   8   5   7       68.05       77.45      3.80 o 
   9   5   7       11.44        9.50      3.16 o 
  10   5   7       72.35       69.88      6.48 o 
  -6   6   7       12.64       21.37      3.96 o 
  -5   6   7       23.20       17.84      2.85 o 
  -4   6   7        9.66       12.92      2.57 o 
  -3   6   7      274.71      276.43      5.46 o 
  -2   6   7       18.49       19.15      3.24 o 
  -1   6   7      113.49      108.48      3.70 o 
   0   6   7        2.76        0.91      1.96 o 
   1   6   7       61.84       66.39      2.27 o 
   2   6   7       56.98       54.04      3.03 o 
   3   6   7        0.59        1.27      2.53 o 
   4   6   7        3.57        3.60      2.08 o 
   5   6   7      313.15      294.29      6.68 o 
   6   6   7       42.32       41.69      4.62 o 
   7   6   7        1.11        1.85      4.22 o 
   8   6   7       68.70       66.32      4.82 o 
   9   6   7       25.16       24.82      2.57 o 
  10   6   7       10.97        7.47      2.85 o 
  -5   7   7        0.09       -3.30      6.46 o 
  -4   7   7       20.19       25.07      2.79 o 
  -3   7   7       15.86       17.72      2.19 o 
  -2   7   7      117.11      111.47      4.51 o 
  -1   7   7       85.81       71.36      2.64 o 
   0   7   7      102.41      111.98      3.72 o 
   1   7   7      130.81      127.12      3.29 o 
   2   7   7        0.01        1.80      1.98 o 
   3   7   7      117.37      110.49      3.99 o 
   4   7   7       94.39       99.53      4.97 o 
   5   7   7      142.71      140.64      6.09 o 
   6   7   7      107.33      106.16      5.54 o 
   7   7   7       20.70       14.64      5.01 o 
   8   7   7      119.03      139.18      8.84 o 
   9   7   7        5.22       -0.65      3.79 o 
  -4   8   7        5.21       20.84      6.46 o 
  -3   8   7       56.51       63.63      3.94 o 
  -2   8   7       10.02       11.03      3.22 o 
  -1   8   7        5.93        4.69      2.00 o 
   0   8   7       14.62       22.08      2.06 o 
   1   8   7        2.52        0.66      1.79 o 
   2   8   7       94.30       95.14      2.99 o 
   3   8   7       11.85       13.04      2.65 o 
   4   8   7        4.74        4.01      2.57 o 
   5   8   7        4.51        5.50      3.77 o 
   6   8   7        0.57       -3.92      3.92 o 
   7   8   7       71.60       77.05      6.86 o 
   8   8   7        0.74        5.01      5.94 o 
   9   8   7        4.71        5.01      6.33 o 
  -3   9   7       31.54       33.05      3.44 o 
  -2   9   7        5.51        4.06      2.38 o 
  -1   9   7       36.32       33.29      2.46 o 
   0   9   7       12.75       12.22      2.26 o 
   1   9   7      139.93      150.98      4.07 o 
   2   9   7       29.86       27.51      2.23 o 
   3   9   7        2.38        2.58      2.98 o 
   4   9   7       44.25       39.61      3.89 o 
   5   9   7        2.15       -3.06      3.06 o 
   6   9   7       32.41       27.09      4.79 o 
   7   9   7       25.60       25.91      5.07 o 
   8   9   7       12.93        4.88      6.60 o 
  -1  10   7        2.98        3.80      2.46 o 
   0  10   7        1.68        5.40      2.41 o 
   1  10   7        3.59        5.41      2.43 o 
   2  10   7        1.37        3.94      2.30 o 
   3  10   7       90.33       94.62      4.80 o 
   4  10   7        1.86        3.02      3.45 o 
   5  10   7        6.55        5.33      3.66 o 
   6  10   7        0.22       -1.39      3.71 o 
   2  11   7       48.48       56.86      7.92 o 
   3  11   7       49.15       45.80      5.68 o 
  -5  -8   8       25.92       15.44      7.12 o 
  -4  -8   8       38.36       41.43      5.67 o 
  -3  -8   8        3.18        9.76      4.75 o 
  -2  -8   8       45.92       40.50      5.41 o 
  -1  -8   8       11.28       14.64      5.01 o 
   0  -8   8        2.07        3.12      3.25 o 
   1  -8   8        5.03       13.89      3.53 o 
   2  -8   8        2.43        2.77      4.88 o 
   3  -8   8        0.79       -0.66      4.88 o 
  -6  -7   8        3.58        0.73      3.85 o 
  -5  -7   8       81.23       91.76      4.75 o 
  -4  -7   8        1.07        0.81      3.29 o 
  -3  -7   8       52.38       41.98      3.64 o 
  -2  -7   8        5.35       12.26      6.66 o 
  -1  -7   8       36.50       43.13      5.76 o 
   0  -7   8       25.31       31.41      4.66 o 
   1  -7   8        4.66        2.63      2.93 o 
   2  -7   8       30.72       39.56      3.58 o 
   3  -7   8       14.52        9.21      3.29 o 
   4  -7   8       11.63       10.13      4.97 o 
   5  -7   8       12.47        9.39      4.42 o 
  -7  -6   8        5.20        2.89      3.41 o 
  -6  -6   8       27.25       34.46      4.76 o 
  -5  -6   8       26.62       33.65      3.58 o 
  -4  -6   8      103.33       93.86      7.70 o 
  -3  -6   8       64.15       73.83      3.72 o 
  -2  -6   8       29.73       24.49      2.22 o 
  -1  -6   8      176.98      188.21      5.36 o 
   0  -6   8       11.00       12.19      2.59 o 
   1  -6   8       71.42       71.52      5.51 o 
   2  -6   8       18.58       23.10      2.47 o 
   3  -6   8       15.52       16.41      2.58 o 
   4  -6   8       23.95       25.23      5.11 o 
   5  -6   8        0.39       -0.11      2.79 o 
   6  -6   8        1.70       -1.58      3.10 o 
  -8  -5   8        5.02        0.50      3.51 o 
  -7  -5   8       95.64      101.45      5.32 o 
  -6  -5   8        8.78        6.46      2.92 o 
  -5  -5   8      125.27      116.16      6.24 o 
  -4  -5   8      171.14      174.17      5.66 o 
  -3  -5   8        0.19       -2.44      2.44 o 
  -2  -5   8      532.64      561.46     12.78 o 
  -1  -5   8        0.27       -0.65      2.04 o 
   0  -5   8      144.44      124.99      6.19 o 
   1  -5   8       71.99       69.03      2.69 o 
   2  -5   8        8.02        4.09      2.01 o 
   3  -5   8      133.99      128.60      3.87 o 
   4  -5   8        0.13        0.25      2.29 o 
   5  -5   8       65.73       66.84      3.64 o 
   6  -5   8        3.52        5.47      2.80 o 
   7  -5   8       16.67       18.11      3.94 o 
  -8  -4   8       41.17       42.98      5.32 o 
  -7  -4   8       35.58       33.95      3.36 o 
  -6  -4   8       23.98       29.37      2.96 o 
  -5  -4   8       57.77       73.16      3.66 o 
  -4  -4   8        0.54        3.33      2.85 o 
  -3  -4   8       25.00       22.56      5.83 o 
  -2  -4   8        1.49        3.24      1.59 o 
  -1  -4   8       31.22       34.46      2.04 o 
   0  -4   8       10.72       11.69      1.52 o 
   1  -4   8       12.61        9.92      1.67 o 
   2  -4   8      126.65      117.17      3.42 o 
   3  -4   8        3.80        2.09      1.82 o 
   4  -4   8       29.69       37.85      2.32 o 
   5  -4   8       45.18       48.09      2.64 o 
   6  -4   8        3.84        5.88      2.41 o 
   7  -4   8       22.78       26.20      3.35 o 
   8  -4   8        0.12       -1.80      4.21 o 
  -8  -3   8      102.99      110.63      5.89 o 
  -7  -3   8        4.17        1.32      4.39 o 
  -6  -3   8      142.53      149.65      5.10 o 
  -5  -3   8       21.82       21.86      2.34 o 
  -4  -3   8      369.84      344.34      6.25 o 
  -3  -3   8      130.60      138.73      4.76 o 
  -2  -3   8      382.73      366.94      7.61 o 
  -1  -3   8      356.90      353.03      7.58 o 
   0  -3   8      121.37      108.57      2.60 o 
   1  -3   8     2048.60     2034.45     30.45 o 
   2  -3   8       22.57       25.04      1.94 o 
   3  -3   8      101.34      105.65      3.46 o 
   4  -3   8      253.02      243.10      4.99 o 
   5  -3   8       47.73       50.20      2.24 o 
   6  -3   8       81.28       79.57      5.38 o 
   7  -3   8        9.28        8.74      3.46 o 
   8  -3   8       23.19       25.54      4.12 o 
  -9  -2   8       51.95       48.40      3.27 o 
  -8  -2   8        0.08        3.23      3.62 o 
  -7  -2   8      169.23      169.19      6.00 o 
  -6  -2   8       77.85       72.47      3.90 o 
  -5  -2   8      124.71      127.88      5.79 o 
  -4  -2   8       88.39       83.96      2.38 o 
  -3  -2   8       21.26       23.73      1.20 o 
  -2  -2   8      403.21      404.13      7.54 o 
  -1  -2   8        5.70        6.79      0.77 o 
   0  -2   8     1169.63     1124.04     18.62 o 
   1  -2   8       73.69       68.62      2.05 o 
   2  -2   8      209.05      202.67      4.76 o 
   3  -2   8      336.23      333.08      5.68 o 
   4  -2   8      342.32      329.00      5.99 o 
   5  -2   8      240.60      235.50      6.25 o 
   6  -2   8        7.97       10.05      2.59 o 
   7  -2   8      105.31      110.65      6.86 o 
   8  -2   8       15.66       15.37      5.33 o 
   9  -2   8       24.13       21.07      4.49 o 
  -9  -1   8        2.92       -1.56      3.04 o 
  -8  -1   8      108.95      105.31      3.82 o 
  -7  -1   8      120.94      112.87      4.32 o 
  -6  -1   8      176.77      188.15      4.45 o 
  -5  -1   8      138.11      147.57      3.22 o 
  -4  -1   8      140.50      136.61      2.70 o 
  -3  -1   8      671.78      712.30      8.66 o 
  -2  -1   8      242.36      243.34      7.10 o 
  -1  -1   8      609.84      599.65      7.46 o 
   0  -1   8      867.08      835.47     14.67 o 
   1  -1   8      880.20      886.89     20.24 o 
   2  -1   8      775.73      797.52     14.93 o 
   3  -1   8       14.90       17.11      0.85 o 
   4  -1   8      295.26      286.15      6.10 o 
   5  -1   8       59.71       56.33      2.56 o 
   6  -1   8      315.02      312.91      7.49 o 
   7  -1   8      115.49      118.93      4.52 o 
   8  -1   8        3.34        5.37      3.04 o 
   9  -1   8        3.42        1.56      3.72 o 
  -8   0   8      165.03      159.07      5.22 o 
  -7   0   8        0.47        0.64      2.13 o 
  -6   0   8      268.20      258.64      5.46 o 
  -5   0   8      176.41      175.47      5.60 o 
  -4   0   8      689.21      662.98      8.69 o 
  -3   0   8      495.02      491.39      6.13 o 
  -2   0   8      373.82      370.69      5.04 o 
  -1   0   8      151.21      115.45      1.75 o 
   0   0   8        1.54        5.85      0.91 o 
   1   0   8     1340.64     1315.22     17.14 o 
   2   0   8        6.63       11.97      3.19 o 
   3   0   8     2228.82     2229.22     33.04 o 
   4   0   8        1.27        2.08      0.97 o 
   5   0   8      972.25      983.18     18.09 o 
   6   0   8      285.50      271.53      6.52 o 
   7   0   8        3.84        5.62      2.69 o 
   8   0   8      172.65      172.44      5.59 o 
   9   0   8        2.18        0.52      3.30 o 
  10   0   8       39.26       35.14      6.20 o 
  -8   1   8        5.47        3.17      3.54 o 
  -7   1   8       73.40       79.35      3.72 o 
  -6   1   8       61.31       51.15      2.64 o 
  -5   1   8      366.22      402.38      6.82 o 
  -4   1   8      399.95      399.97      5.51 o 
  -3   1   8      623.37      617.26      6.91 o 
  -2   1   8     1172.03     1182.02     12.79 o 
  -1   1   8      153.83      164.79      2.45 o 
   0   1   8     1991.97     1981.44     25.73 o 
   1   1   8       19.12       17.42      0.80 o 
   2   1   8     1238.42     1285.51     21.87 o 
   3   1   8      692.04      679.40     11.03 o 
   4   1   8      339.04      322.89      5.30 o 
   5   1   8       82.03       83.83      2.46 o 
   6   1   8       19.16       16.48      1.67 o 
   7   1   8      168.33      179.69      5.02 o 
   8   1   8        9.85       12.63      2.43 o 
   9   1   8       20.40       25.10      3.50 o 
  10   1   8        1.30       -3.37      4.22 o 
  -8   2   8       49.75       48.91      3.60 o 
  -7   2   8       70.57       76.12      3.65 o 
  -6   2   8       94.35       95.79      4.54 o 
  -5   2   8      300.58      321.09      5.74 o 
  -4   2   8       12.62       16.10      1.39 o 
  -3   2   8      873.86      827.22      9.98 o 
  -2   2   8      686.72      655.10      7.43 o 
  -1   2   8      453.84      418.93      5.89 o 
   0   2   8       11.11        7.55      0.78 o 
   1   2   8        9.38        8.33      1.08 o 
   2   2   8      504.28      532.30      7.07 o 
   3   2   8        1.16        2.39      0.76 o 
   4   2   8      598.57      573.33      8.78 o 
   5   2   8       22.62       28.89      1.54 o 
   6   2   8      962.34      908.49     21.63 o 
   7   2   8       28.98       29.66      3.31 o 
   8   2   8       61.78       61.68      3.10 o 
   9   2   8      102.95      109.25      4.73 o 
  10   2   8        0.88       -3.10      3.10 o 
  -8   3   8       10.05        9.10      3.36 o 
  -7   3   8       19.88       18.94      3.07 o 
  -6   3   8      103.72      101.42      4.53 o 
  -5   3   8        2.10       -1.59      1.59 o 
  -4   3   8      222.68      217.65      4.02 o 
  -3   3   8        6.95        7.74      1.10 o 
  -2   3   8       94.29       97.20      2.01 o 
  -1   3   8       80.40       72.18      1.92 o 
   0   3   8      388.83      367.93      5.52 o 
   1   3   8      410.89      402.25      7.88 o 
   2   3   8      152.05      175.68      3.36 o 
   3   3   8      248.86      256.11      4.27 o 
   4   3   8        0.49        1.07      1.23 o 
   5   3   8      227.53      221.77      4.07 o 
   6   3   8       27.99       29.82      1.82 o 
   7   3   8       75.69       78.54      3.43 o 
   8   3   8       74.30       77.05      5.67 o 
   9   3   8        0.33       -2.19      2.44 o 
  10   3   8       24.47       24.71      6.02 o 
  -7   4   8       83.76      101.24      4.76 o 
  -6   4   8        5.36       -0.05      2.84 o 
  -5   4   8       28.62       32.45      1.94 o 
  -4   4   8       94.87       93.21      2.62 o 
  -3   4   8      328.00      325.56      4.81 o 
  -2   4   8      899.66      880.60     11.88 o 
  -1   4   8      449.05      443.37      6.89 o 
   0   4   8      729.88      661.66     10.27 o 
   1   4   8        1.28        2.82      1.13 o 
   2   4   8      362.59      393.05      7.99 o 
   3   4   8      250.28      293.16      4.84 o 
   4   4   8      165.74      158.40      4.84 o 
   5   4   8       33.34       32.93      1.83 o 
   6   4   8      168.76      149.30      3.64 o 
   7   4   8      266.71      276.98      7.65 o 
   8   4   8        0.01       -2.70      2.70 o 
   9   4   8       44.45       39.35      4.47 o 
  10   4   8        3.59       -2.28      2.59 o 
  -7   5   8        1.00       -1.12      9.56 o 
  -6   5   8       24.91       25.57      3.49 o 
  -5   5   8       15.39       13.60      1.99 o 
  -4   5   8      192.80      190.98      4.15 o 
  -3   5   8       40.68       39.39      2.08 o 
  -2   5   8        0.67        0.89      1.60 o 
  -1   5   8      164.80      147.50      4.61 o 
   0   5   8        7.82        6.40      1.38 o 
   1   5   8      207.92      196.15      4.80 o 
   2   5   8       98.87       92.92      2.98 o 
   3   5   8       88.23       91.89      6.53 o 
   4   5   8       50.94       42.98      2.35 o 
   5   5   8       68.20       70.05      2.70 o 
   6   5   8      293.33      305.57     11.25 o 
   7   5   8       10.25        9.68      5.28 o 
   8   5   8       72.90       69.91      3.56 o 
   9   5   8       10.79        8.32      3.06 o 
  10   5   8       20.47       23.89      4.95 o 
  -6   6   8       32.07       42.71      3.99 o 
  -5   6   8        5.18        2.20      4.63 o 
  -4   6   8        8.88        7.86      4.68 o 
  -3   6   8        0.33        1.88      1.94 o 
  -2   6   8      256.80      267.75      5.24 o 
  -1   6   8      142.67      136.72      4.65 o 
   0   6   8      140.53      140.84      3.40 o 
   1   6   8      411.57      382.06      6.63 o 
   2   6   8      224.51      234.46      5.60 o 
   3   6   8      184.95      196.43      8.91 o 
   4   6   8      139.56      119.57      7.32 o 
   5   6   8      175.73      164.75      6.15 o 
   6   6   8      306.76      307.87     13.65 o 
   7   6   8       52.83       48.50      4.21 o 
   8   6   8       79.79       84.29      4.47 o 
   9   6   8        0.30        1.28      3.53 o 
  -5   7   8       28.15       25.32      5.50 o 
  -4   7   8        0.72        0.81      4.11 o 
  -3   7   8      173.73      197.67      6.79 o 
  -2   7   8       42.78       38.13      2.28 o 
  -1   7   8       35.92       44.58      2.22 o 
   0   7   8       23.49       27.60      1.96 o 
   1   7   8       16.23       14.59      1.76 o 
   2   7   8      238.24      223.95      5.71 o 
   3   7   8       96.25       90.37      3.61 o 
   4   7   8       79.30       83.54      6.20 o 
   5   7   8        6.78        7.88      3.42 o 
   6   7   8       40.54       49.06      4.28 o 
   7   7   8        3.55        4.42      8.51 o 
   8   7   8        6.25        6.99      5.41 o 
   9   7   8       38.31       37.06      4.28 o 
  -4   8   8        0.65       -1.16      2.94 o 
  -3   8   8       16.53       15.41      2.76 o 
  -2   8   8        0.53        0.84      2.17 o 
  -1   8   8       73.02       67.02      2.72 o 
   0   8   8       12.51       15.02      2.57 o 
   1   8   8       96.14       93.68      3.17 o 
   2   8   8       94.89       85.84      2.84 o 
   3   8   8       43.58       56.86      3.79 o 
   4   8   8      170.35      164.93      5.15 o 
   5   8   8        4.82        3.86      3.80 o 
   6   8   8       53.65       52.14      4.82 o 
   7   8   8       18.97       12.81      4.53 o 
   8   8   8       23.39       21.18      6.93 o 
  -3   9   8        4.28        1.93      4.27 o 
  -2   9   8        6.68        6.17      2.44 o 
  -1   9   8        0.86        2.14      2.32 o 
   0   9   8        7.84        3.40      2.26 o 
   1   9   8       24.46       24.42      2.37 o 
   2   9   8        0.78        2.30      2.12 o 
   3   9   8       69.26       65.02      4.41 o 
   4   9   8       40.30       35.08      3.38 o 
   5   9   8       12.65       12.35      3.19 o 
   6   9   8        4.88        2.72      4.60 o 
   7   9   8       28.82       33.89      5.32 o 
  -1  10   8        1.01        2.97      2.58 o 
   0  10   8       17.82       13.68      2.58 o 
   1  10   8       17.92       17.15      2.62 o 
   2  10   8       14.19        9.45      2.45 o 
   3  10   8        0.64        2.29      3.49 o 
   4  10   8       10.02       12.36      3.62 o 
   5  10   8        8.01        5.98      3.58 o 
   6  10   8        9.50        2.53      3.69 o 
   0  -8   9        8.08        4.75      4.75 o 
   1  -8   9        7.62        1.06      4.88 o 
   2  -8   9       12.56        7.92      5.01 o 
  -6  -7   9        8.90        7.05      6.45 o 
  -5  -7   9        8.37        2.47      5.85 o 
  -4  -7   9       46.04       53.03     13.19 o 
  -3  -7   9        0.22       -9.89     11.08 o 
  -2  -7   9       13.86        6.73     10.55 o 
  -1  -7   9       35.95       43.97      4.41 o 
   0  -7   9        0.23        0.94      4.95 o 
   1  -7   9        4.02        3.05      4.05 o 
   2  -7   9        9.14       10.23      4.22 o 
   3  -7   9        3.32        5.49      4.28 o 
   4  -7   9        1.51        7.51      7.85 o 
  -7  -6   9       48.56       51.32     15.04 o 
  -6  -6   9       10.65        3.79      8.51 o 
  -5  -6   9       33.02       30.92      7.85 o 
  -4  -6   9       10.89       16.13      5.27 o 
  -3  -6   9       12.40        8.71     10.29 o 
  -2  -6   9       26.83       26.93      3.71 o 
  -1  -6   9       10.41        7.99      4.75 o 
   0  -6   9       34.81       35.39      4.07 o 
   1  -6   9        0.37        2.88      5.80 o 
   2  -6   9       43.13       50.75      4.61 o 
   3  -6   9        8.06        7.70      3.10 o 
   4  -6   9        4.05        2.50      4.29 o 
   5  -6   9       18.46       16.62      5.50 o 
  -7  -5   9       21.28       12.27     13.06 o 
  -6  -5   9        8.23       -6.86     11.74 o 
  -5  -5   9       81.83       63.85     12.93 o 
  -4  -5   9       32.74       27.76      5.01 o 
  -3  -5   9      114.10      128.81      4.56 o 
  -2  -5   9        0.89        2.23      3.11 o 
  -1  -5   9      116.89      114.37      5.50 o 
   0  -5   9       84.59       86.96      4.58 o 
   1  -5   9      143.28      143.09      4.73 o 
   2  -5   9      165.79      172.79      5.31 o 
   3  -5   9        4.49        6.31      2.65 o 
   4  -5   9       40.09       42.80      4.40 o 
   5  -5   9        3.51        2.96      3.07 o 
   6  -5   9        9.81        8.16      5.22 o 
  -8  -4   9       69.51       77.05     15.30 o 
  -7  -4   9       25.76       19.92     12.01 o 
  -6  -4   9      114.90      116.62     14.25 o 
  -5  -4   9       23.50       22.78      7.32 o 
  -4  -4   9       13.75       17.90      3.24 o 
  -3  -4   9        4.80        7.12      2.40 o 
  -2  -4   9      242.88      234.15      5.00 o 
  -1  -4   9      215.86      217.88      5.22 o 
   0  -4   9      331.76      317.23      6.12 o 
   1  -4   9       64.10       67.47      2.53 o 
   2  -4   9        0.90        0.70      1.81 o 
   3  -4   9      213.95      198.80      7.22 o 
   4  -4   9       14.13       16.62      2.71 o 
   5  -4   9       76.39       70.05      3.51 o 
   6  -4   9       22.55       21.05      2.99 o 
   7  -4   9       15.89       13.21      3.15 o 
  -8  -3   9       39.26       35.49     13.72 o 
  -7  -3   9       73.38       72.69     13.06 o 
  -6  -3   9       28.66       30.47      4.05 o 
  -5  -3   9      189.71      194.41      8.54 o 
  -4  -3   9       36.51       41.01      1.89 o 
  -3  -3   9      446.02      457.25      7.55 o 
  -2  -3   9      367.41      358.89      7.33 o 
  -1  -3   9        4.53        3.43      1.25 o 
   0  -3   9       77.19       74.58      2.32 o 
   1  -3   9      166.14      162.14      3.53 o 
   2  -3   9      623.00      622.22     10.04 o 
   3  -3   9       87.46       87.18      2.96 o 
   4  -3   9       54.26       58.06      2.39 o 
   5  -3   9       91.43       92.81      3.35 o 
   6  -3   9        2.20        2.33      4.00 o 
   7  -3   9       54.78       61.87      5.48 o 
   8  -3   9       11.81       11.96      5.29 o 
  -8  -2   9      115.45      134.64      6.07 o 
  -7  -2   9       95.95       99.93      4.02 o 
  -6  -2   9      108.30      118.09      6.15 o 
  -5  -2   9      236.78      249.83      8.55 o 
  -4  -2   9       26.71       26.18      1.81 o 
  -3  -2   9      851.42      865.53     12.51 o 
  -2  -2   9       13.91       19.23      0.93 o 
  -1  -2   9      290.30      296.50      4.47 o 
   0  -2   9      129.56      121.07      3.76 o 
   1  -2   9      628.14      612.18      9.10 o 
   2  -2   9      207.79      206.17      3.95 o 
   3  -2   9      525.60      510.25     10.31 o 
   4  -2   9      340.23      345.75      6.35 o 
   5  -2   9        3.28        0.41      2.32 o 
   6  -2   9      185.56      185.66      8.48 o 
   7  -2   9        2.11        4.32      3.16 o 
   8  -2   9       27.52       25.61      4.89 o 
   9  -2   9        1.35       -1.58      5.80 o 
  -8  -1   9       20.28       23.82      3.10 o 
  -7  -1   9       30.11       38.17      2.93 o 
  -6  -1   9      250.51      246.08      8.25 o 
  -5  -1   9       34.40       29.89      2.53 o 
  -4  -1   9      558.59      576.45      7.71 o 
  -3  -1   9      144.37      154.35      3.10 o 
  -2  -1   9      641.32      634.35      9.93 o 
  -1  -1   9      726.22      741.99     11.04 o 
   0  -1   9      216.41      205.52      5.74 o 
   1  -1   9      286.84      270.97      5.11 o 
   2  -1   9       45.56       43.10      1.36 o 
   3  -1   9     1096.68     1086.94     15.63 o 
   4  -1   9      288.67      270.92      5.97 o 
   5  -1   9      456.09      436.52      9.67 o 
   6  -1   9        6.22        8.50      3.81 o 
   7  -1   9       52.58       51.87      3.23 o 
   8  -1   9       61.54       65.94      6.96 o 
   9  -1   9        0.81        2.10      6.33 o 
  -8   0   9        9.37       11.03      5.33 o 
  -7   0   9      130.50      132.69      7.33 o 
  -6   0   9        7.83        3.50      3.72 o 
  -5   0   9      155.54      161.08      4.19 o 
  -4   0   9        1.56        1.83      1.15 o 
  -3   0   9      158.55      156.45      2.72 o 
  -2   0   9      705.13      683.18      8.84 o 
  -1   0   9        2.57        2.01      0.79 o 
   0   0   9      157.09      151.99      4.05 o 
   1   0   9        6.99        9.95      0.90 o 
   2   0   9      440.28      420.90      5.85 o 
   3   0   9       35.05       38.20      1.17 o 
   4   0   9        3.50        3.00      1.28 o 
   5   0   9       38.81       46.38      2.14 o 
   6   0   9      110.94      103.49      4.71 o 
   7   0   9       69.98       63.92      3.62 o 
   8   0   9        9.11        7.11      4.14 o 
   9   0   9       20.62       26.52      8.18 o 
  -8   1   9      144.44      162.19      5.62 o 
  -7   1   9       14.11       12.02      2.77 o 
  -6   1   9      123.58      122.97      4.30 o 
  -5   1   9      361.17      348.88      6.11 o 
  -4   1   9        1.84        3.84      1.37 o 
  -3   1   9     1164.38     1136.49     14.06 o 
  -2   1   9        5.32        4.50      0.94 o 
  -1   1   9      483.82      429.78      5.82 o 
   0   1   9        4.19        5.84      0.96 o 
   1   1   9      541.07      493.31      6.72 o 
   2   1   9       25.21       30.20      1.91 o 
   3   1   9      204.00      224.56      3.98 o 
   4   1   9      337.81      338.71      5.60 o 
   5   1   9      361.64      361.30      7.28 o 
   6   1   9      242.25      238.35      5.80 o 
   7   1   9        6.47        3.00      2.63 o 
   8   1   9      213.05      206.76      7.49 o 
   9   1   9       74.14       67.88      3.81 o 
  10   1   9        7.16        5.67      4.75 o 
  -8   2   9        5.44        2.87      3.28 o 
  -7   2   9       54.16       53.11      3.46 o 
  -6   2   9       53.40       52.26      3.07 o 
  -5   2   9       21.59       23.04      1.82 o 
  -4   2   9       93.00       93.39      2.54 o 
  -3   2   9      567.59      543.46      7.42 o 
  -2   2   9      890.18      874.22     10.56 o 
  -1   2   9      108.23      103.78      2.43 o 
   0   2   9      832.63      825.16     14.54 o 
   1   2   9      248.94      227.81      4.60 o 
   2   2   9     1049.73     1053.00     16.79 o 
   3   2   9      449.29      449.11      6.68 o 
   4   2   9       29.08       30.68      1.15 o 
   5   2   9       47.50       55.76      1.66 o 
   6   2   9        2.88       -0.63      1.83 o 
   7   2   9      144.60      137.41      4.14 o 
   8   2   9       18.35       19.64      2.30 o 
   9   2   9       12.79       12.00      2.88 o 
  10   2   9        5.00        2.37      4.22 o 
  -7   3   9       94.23      103.64      4.72 o 
  -6   3   9        0.17       -1.03      2.60 o 
  -5   3   9      158.79      161.65      3.85 o 
  -4   3   9       21.74       25.97      1.68 o 
  -3   3   9      265.58      251.02      3.99 o 
  -2   3   9      920.96      907.30     12.41 o 
  -1   3   9       22.52       22.60      1.55 o 
   0   3   9      773.51      716.44      9.66 o 
   1   3   9      158.01      150.30      2.98 o 
   2   3   9      244.70      221.43      4.32 o 
   3   3   9       78.26       84.14      2.09 o 
   4   3   9       90.72       94.46      2.34 o 
   5   3   9       18.71       25.84      1.49 o 
   6   3   9      187.94      180.00      5.59 o 
   7   3   9      351.09      334.85      8.19 o 
   8   3   9       20.73       17.69      3.61 o 
   9   3   9       78.37       84.96      6.46 o 
  10   3   9        7.04        1.85      4.94 o 
  -7   4   9        0.24        0.88      4.15 o 
  -6   4   9       60.88       61.14      3.58 o 
  -5   4   9        8.53        6.09      1.80 o 
  -4   4   9      246.38      247.69      4.14 o 
  -3   4   9       64.51       59.58      1.79 o 
  -2   4   9      582.54      586.16      8.75 o 
  -1   4   9      306.57      305.18      4.72 o 
   0   4   9       15.10       14.20      1.79 o 
   1   4   9      590.35      559.18      8.39 o 
   2   4   9       15.84       22.27      2.96 o 
   3   4   9      998.26      983.87     20.02 o 
   4   4   9      376.44      379.22      7.84 o 
   5   4   9        5.75        4.52      1.72 o 
   6   4   9      105.82      106.86      3.40 o 
   7   4   9        1.22        1.01      1.96 o 
   8   4   9       59.55       67.68      5.41 o 
   9   4   9       26.14       23.91      4.31 o 
  10   4   9       23.83       20.58     12.34 o 
  -6   5   9       49.35       47.49      3.85 o 
  -5   5   9        5.93       11.85      2.30 o 
  -4   5   9      116.35      115.68      4.00 o 
  -3   5   9       10.40       10.44      1.89 o 
  -2   5   9      494.45      498.10      7.67 o 
  -1   5   9      130.73      124.11      4.07 o 
   0   5   9      236.33      240.11      7.22 o 
   1   5   9       15.77       14.18      1.43 o 
   2   5   9      183.59      181.67      4.72 o 
   3   5   9     1314.79     1312.08     30.87 o 
   4   5   9        0.87        1.97      2.39 o 
   5   5   9       34.32       37.06      6.53 o 
   6   5   9        6.57        8.48      2.97 o 
   7   5   9       47.72       50.62      2.98 o 
   8   5   9       63.93       70.72      3.24 o 
   9   5   9       20.71       12.74      3.72 o 
  -6   6   9        2.65       -5.67      6.99 o 
  -5   6   9       29.81       28.49      2.95 o 
  -4   6   9        0.33       -2.32      2.75 o 
  -3   6   9       69.90       80.25      2.97 o 
  -2   6   9       11.99       12.30      1.97 o 
  -1   6   9       55.53       59.17      2.91 o 
   0   6   9       95.09       91.05      4.17 o 
   1   6   9        1.63        2.99      1.60 o 
   2   6   9      423.12      417.25      8.74 o 
   3   6   9      132.80      120.98      8.05 o 
   4   6   9       75.99       82.09      4.34 o 
   5   6   9      234.13      229.24      8.18 o 
   6   6   9        6.11       11.10      3.32 o 
   7   6   9       77.42       86.76      4.88 o 
   8   6   9       10.19        6.71      2.95 o 
   9   6   9       31.34       29.61      3.54 o 
  -5   7   9        4.92       -2.61      5.35 o 
  -4   7   9        0.64       -2.06      2.76 o 
  -3   7   9        7.34        5.97      2.30 o 
  -2   7   9        1.21        3.11      2.10 o 
  -1   7   9       50.42       49.36      2.71 o 
   0   7   9        7.00        3.05      1.86 o 
   1   7   9       31.02       35.99      2.09 o 
   2   7   9       13.36       14.31      2.44 o 
   3   7   9       81.86       80.93      4.18 o 
   4   7   9       91.57      103.24      5.80 o 
   5   7   9        6.86        1.64      3.36 o 
   6   7   9       66.25       60.71      4.50 o 
   7   7   9       39.40       33.34      7.59 o 
   8   7   9       61.03       62.45      9.10 o 
   9   7   9       20.06       23.16      3.71 o 
  -4   8   9        2.78       -2.25      3.92 o 
  -3   8   9        1.70        2.05      2.79 o 
  -2   8   9       26.00       29.71      2.52 o 
  -1   8   9        0.20       -0.07      2.50 o 
   0   8   9       18.21       24.29      2.29 o 
   1   8   9        5.50        4.98      2.04 o 
   2   8   9       21.91       30.03      2.17 o 
   3   8   9       37.11       31.58      3.84 o 
   4   8   9        5.05        2.48      3.26 o 
   5   8   9       70.35       61.28      4.75 o 
   6   8   9        3.06       -1.08      4.09 o 
   7   8   9       22.40       28.80      4.65 o 
   8   8   9       29.43       41.12      5.67 o 
  -2   9   9        0.33        0.39      2.49 o 
  -1   9   9       22.90       25.56      2.60 o 
   0   9   9        0.29       -0.16      2.31 o 
   1   9   9        4.41        3.63      2.24 o 
   2   9   9       20.90       18.75      2.31 o 
   3   9   9       11.29       10.62      3.19 o 
   4   9   9       53.35       55.88      3.63 o 
   5   9   9        1.04        1.09      3.07 o 
   6   9   9       32.60       27.83      6.13 o 
   7   9   9        5.12       -2.47      4.75 o 
   0  10   9       41.89       41.21      3.08 o 
   1  10   9        0.92        4.83      2.59 o 
   2  10   9        3.09        0.68      2.51 o 
   3  10   9       17.55       22.72      3.71 o 
   4  10   9        3.04       -1.49      3.43 o 
   5  10   9        0.14       -1.91      3.54 o 
   0  -8  10        2.60       -4.88      4.88 o 
   1  -8  10       18.43       23.35      5.41 o 
  -5  -7  10        6.75       12.53     13.98 o 
  -4  -7  10       13.54       22.03     14.51 o 
  -3  -7  10       19.12       32.72     13.06 o 
  -2  -7  10       22.11       14.38     12.40 o 
  -1  -7  10       19.97       15.22      4.33 o 
   0  -7  10       39.01       40.48      4.67 o 
   1  -7  10        9.28        6.36     10.55 o 
   2  -7  10       12.76        6.37      4.50 o 
   3  -7  10       10.08        9.98      4.63 o 
  -6  -6  10       20.12        8.92      6.23 o 
  -5  -6  10        3.66       -0.79     12.27 o 
  -4  -6  10       41.43       46.97     13.46 o 
  -3  -6  10       11.40       12.27     12.01 o 
  -2  -6  10       15.77       13.87      3.72 o 
  -1  -6  10       45.70       58.56      5.15 o 
   0  -6  10        3.66        2.01      3.87 o 
   1  -6  10       35.36       30.67      4.22 o 
   2  -6  10       36.27       48.42      4.55 o 
   3  -6  10        3.76        2.83      3.27 o 
   4  -6  10       14.92       10.17      4.44 o 
   5  -6  10        0.17       -3.06      5.57 o 
  -7  -5  10       22.24       18.47     14.38 o 
  -6  -5  10       38.04       50.00     14.51 o 
  -5  -5  10        4.96       -0.56      5.29 o 
  -4  -5  10       75.82       72.43     12.40 o 
  -3  -5  10        6.31        3.44      3.15 o 
  -2  -5  10       76.81       83.87      4.64 o 
  -1  -5  10       18.28       20.04      4.29 o 
   0  -5  10       37.65       34.54      4.00 o 
   1  -5  10       32.43       37.60      3.33 o 
   2  -5  10       36.41       35.17      3.13 o 
   3  -5  10       75.72       82.99      3.87 o 
   4  -5  10        6.00        4.23      3.02 o 
   5  -5  10       24.18       29.35      4.15 o 
   6  -5  10       10.01        8.99      3.56 o 
  -7  -4  10       82.70       90.63     15.57 o 
  -6  -4  10        1.23       -9.37     12.53 o 
  -5  -4  10      186.11      188.79     16.75 o 
  -4  -4  10      163.90      182.71      8.41 o 
  -3  -4  10      307.00      298.61     25.33 o 
  -2  -4  10      355.05      373.10     10.32 o 
  -1  -4  10        6.51        5.76      3.18 o 
   0  -4  10      282.76      290.33      6.92 o 
   1  -4  10        0.14        3.84      3.98 o 
   2  -4  10      272.68      271.64      6.72 o 
   3  -4  10       43.55       47.65      3.04 o 
   4  -4  10       99.43      103.12      4.32 o 
   5  -4  10       48.58       56.56      3.44 o 
   6  -4  10       21.50       20.56      3.18 o 
   7  -4  10       25.55       35.02      3.60 o 
  -7  -3  10        2.99       -4.88     12.67 o 
  -6  -3  10      113.07      107.52     14.38 o 
  -5  -3  10       51.67       59.24     12.14 o 
  -4  -3  10        8.55        8.92      2.68 o 
  -3  -3  10       27.10       38.10      3.36 o 
  -2  -3  10       50.11       64.69      3.36 o 
  -1  -3  10      185.19      182.71      4.26 o 
   0  -3  10      122.05      120.66      4.02 o 
   1  -3  10      115.78      107.55      5.74 o 
   2  -3  10        1.85        1.97      2.19 o 
   3  -3  10       74.84       69.42      3.45 o 
   4  -3  10      121.11      130.26      4.37 o 
   5  -3  10       58.33       50.67      6.56 o 
   6  -3  10       67.67       68.46      5.61 o 
   7  -3  10        1.04        3.50      4.73 o 
   8  -3  10        7.60        4.82     11.41 o 
  -8  -2  10        2.38       -1.80     12.86 o 
  -7  -2  10       61.87       71.05      8.25 o 
  -6  -2  10       59.81       68.49      6.86 o 
  -5  -2  10        7.59        7.76      2.68 o 
  -4  -2  10      224.27      230.62      6.91 o 
  -3  -2  10        0.17        1.84      1.39 o 
  -2  -2  10      636.00      599.00     10.46 o 
  -1  -2  10      117.45      121.88      2.62 o 
   0  -2  10       71.09       65.07      2.31 o 
   1  -2  10      456.48      435.21     13.51 o 
   2  -2  10        9.09        9.72      2.09 o 
   3  -2  10      273.38      269.88      6.28 o 
   4  -2  10        6.50        7.42      1.95 o 
   5  -2  10        2.18        3.28      3.37 o 
   6  -2  10       23.54       16.32      4.07 o 
   7  -2  10       57.64       54.79     15.63 o 
   8  -2  10       16.09       14.00      9.89 o 
  -8  -1  10       37.00       40.25      5.08 o 
  -7  -1  10      143.46      144.55      6.06 o 
  -6  -1  10       10.10       13.69      4.62 o 
  -5  -1  10      262.62      260.30      7.92 o 
  -4  -1  10        7.25        7.80      1.71 o 
  -3  -1  10      298.19      298.73      7.08 o 
  -2  -1  10      155.48      172.63      5.91 o 
  -1  -1  10      205.30      201.64      4.44 o 
   0  -1  10       61.60       58.78      2.08 o 
   1  -1  10      229.69      232.65      5.62 o 
   2  -1  10      242.09      228.23      4.93 o 
   3  -1  10      221.57      218.05      7.73 o 
   4  -1  10      118.15      114.26      4.66 o 
   5  -1  10       73.99       66.02      4.01 o 
   6  -1  10      430.66      407.76     12.15 o 
   7  -1  10       45.90       44.49      6.60 o 
   8  -1  10       11.91       13.88      4.45 o 
   9  -1  10       20.86       23.40      5.05 o 
  -8   0  10       67.34       59.26     14.45 o 
  -7   0  10        4.14        2.47      3.29 o 
  -6   0  10      150.58      153.23      9.10 o 
  -5   0  10       64.42       61.51      2.49 o 
  -4   0  10      203.23      205.38      5.87 o 
  -3   0  10       83.91       81.23      2.58 o 
  -2   0  10      280.92      275.09      4.92 o 
  -1   0  10     1097.01     1090.90     15.96 o 
   0   0  10        1.83        1.98      1.14 o 
   1   0  10     1027.00     1001.95     14.69 o 
   2   0  10        2.47        4.63      1.15 o 
   3   0  10      375.98      380.88      8.02 o 
   4   0  10      110.52      118.38      2.91 o 
   5   0  10       70.13       69.04      4.05 o 
   6   0  10      178.99      174.72      6.79 o 
   7   0  10        2.23        3.26      3.29 o 
   8   0  10       39.68       37.94     10.42 o 
   9   0  10        3.51       -0.56      4.36 o 
  -8   1  10        0.09       -0.26      6.66 o 
  -7   1  10       25.83       21.00      3.52 o 
  -6   1  10       63.80       60.72      3.85 o 
  -5   1  10      260.86      251.48      7.66 o 
  -4   1  10        6.94        4.19      4.08 o 
  -3   1  10      235.28      219.79      4.34 o 
  -2   1  10      751.58      727.93     10.58 o 
  -1   1  10        6.33        7.79      2.59 o 
   0   1  10      463.22      425.69      6.00 o 
   1   1  10       58.72       52.06      2.64 o 
   2   1  10      409.91      391.49      6.32 o 
   3   1  10      295.13      319.73      6.20 o 
   4   1  10       11.58       10.49      1.96 o 
   5   1  10      108.66       99.51      3.84 o 
   6   1  10        8.51       13.67      3.89 o 
   7   1  10      132.52      129.19      5.65 o 
   8   1  10       18.41       21.43      8.71 o 
   9   1  10       12.61       11.80      4.02 o 
  -7   2  10       46.46       49.01      4.20 o 
  -6   2  10       74.62       91.23      5.03 o 
  -5   2  10      269.72      265.76      5.83 o 
  -4   2  10       21.76       20.76      3.59 o 
  -3   2  10     1167.32     1120.99     17.65 o 
  -2   2  10       25.14       25.62      2.98 o 
  -1   2  10      563.27      535.58      9.36 o 
   0   2  10      420.58      409.37      6.44 o 
   1   2  10       27.45       27.74      1.19 o 
   2   2  10     1018.88      986.79     15.55 o 
   3   2  10       93.46       88.71      2.39 o 
   4   2  10      595.74      573.16      9.58 o 
   5   2  10        0.51       -0.60      1.19 o 
   6   2  10      128.96      134.03      5.06 o 
   7   2  10       17.74       16.50      2.36 o 
   8   2  10        5.03        0.90      3.23 o 
   9   2  10      127.97      132.28     11.21 o 
  -7   3  10        4.90       10.66      3.73 o 
  -6   3  10      100.34      101.82      5.44 o 
  -5   3  10       25.51       22.81      2.21 o 
  -4   3  10      143.30      147.81      3.73 o 
  -3   3  10       68.40       57.86      3.50 o 
  -2   3  10      375.69      368.14      6.17 o 
  -1   3  10      393.83      355.95      6.33 o 
   0   3  10       81.78       77.07      2.28 o 
   1   3  10      660.96      639.88      9.61 o 
   2   3  10       12.73       11.28      1.25 o 
   3   3  10      503.04      502.47     13.60 o 
   4   3  10      691.21      655.67     13.95 o 
   5   3  10       16.03       18.35      3.17 o 
   6   3  10       65.14       70.64      5.41 o 
   7   3  10        0.25       -4.35      5.80 o 
   8   3  10       97.80      114.91     10.29 o 
  -6   4  10       35.80       31.00      4.09 o 
  -5   4  10       29.35       26.44      2.24 o 
  -4   4  10       66.16       69.62      2.88 o 
  -3   4  10       12.03       14.95      1.65 o 
  -2   4  10       67.10       67.43      3.27 o 
  -1   4  10       28.02       30.80      2.65 o 
   0   4  10      267.95      261.17      4.61 o 
   1   4  10      121.84      116.28      3.09 o 
   2   4  10       55.65       49.68      2.55 o 
   3   4  10      366.15      374.37     11.43 o 
   4   4  10       43.15       39.23      7.26 o 
   5   4  10      172.68      182.85      5.80 o 
   6   4  10        0.19       -1.32      2.13 o 
   7   4  10      128.80      127.71      6.68 o 
  -5   5  10        8.79       10.27      3.17 o 
  -4   5  10        4.47        4.00      2.50 o 
  -3   5  10       44.01       45.85      2.37 o 
  -2   5  10        0.16        2.34      1.56 o 
  -1   5  10      219.90      229.07      4.20 o 
   0   5  10       90.04       82.29      2.67 o 
   1   5  10       43.21       45.52      1.85 o 
   2   5  10      144.83      141.77      4.00 o 
   3   5  10       25.44       30.84      2.71 o 
   4   5  10       88.70       89.50      6.60 o 
   5   5  10       89.23       90.68      4.40 o 
   6   5  10       39.02       38.07     10.55 o 
   7   5  10       83.92       86.41      7.39 o 
   8   5  10        8.92        9.63      6.20 o 
  -5   6  10        9.68        4.47      3.89 o 
  -4   6  10       22.65       18.84      2.84 o 
  -3   6  10        3.67        5.46      2.15 o 
  -2   6  10       51.12       58.31      2.29 o 
  -1   6  10       48.33       48.24      2.53 o 
   0   6  10       35.79       41.17      2.11 o 
   1   6  10        2.60        5.53      2.21 o 
   2   6  10       53.04       54.26      2.88 o 
   3   6  10       65.64       66.01      3.00 o 
   4   6  10        1.26        1.83      2.95 o 
   5   6  10      285.01      288.75      8.74 o 
   6   6  10        0.89        1.63      3.32 o 
   7   6  10       52.46       52.68      4.34 o 
   8   6  10       54.57       58.84      7.92 o 
   9   6  10        0.37       -1.32      7.26 o 
  -4   7  10        0.34        2.62      3.14 o 
  -3   7  10        1.08        3.35      2.31 o 
  -2   7  10        0.74        2.14      3.03 o 
  -1   7  10        2.93        0.86      3.58 o 
   0   7  10       67.99       72.99      2.67 o 
   1   7  10       19.34       13.70      1.96 o 
   2   7  10      140.11      136.42      4.61 o 
   3   7  10       46.17       49.26      2.87 o 
   4   7  10       53.52       58.31      4.63 o 
   5   7  10       78.75       79.88      6.33 o 
   6   7  10       98.60       88.37      5.01 o 
   7   7  10      159.11      153.95      7.07 o 
   8   7  10       14.64       10.29      7.52 o 
  -3   8  10       19.01       22.68      4.01 o 
  -2   8  10        0.09        2.28      2.72 o 
  -1   8  10       48.48       56.66      2.81 o 
   0   8  10       10.18       11.86      2.28 o 
   1   8  10        7.89       12.17      2.19 o 
   2   8  10        0.53       -1.62      2.77 o 
   3   8  10       91.93       91.70      4.05 o 
   4   8  10       51.23       47.93      3.15 o 
   5   8  10        5.03       -0.10      3.93 o 
   6   8  10       71.51       65.72      5.13 o 
   7   8  10        5.72        6.89      4.53 o 
   8   8  10       77.90       80.87      9.63 o 
  -2   9  10        0.47        2.40      2.62 o 
  -1   9  10        1.82       -1.10      2.48 o 
   0   9  10        2.89        4.81      2.45 o 
   1   9  10       13.62       13.68      2.44 o 
   2   9  10        7.83        6.95      2.37 o 
   3   9  10       64.79       70.24      4.34 o 
   4   9  10        0.17        3.04      3.16 o 
   5   9  10       44.94       45.37      3.57 o 
   6   9  10        6.07        9.15      4.72 o 
   7   9  10        8.06        5.54      8.31 o 
   1  10  10        0.02       -1.09      3.43 o 
   2  10  10       11.70       16.44      3.04 o 
   3  10  10       14.48       14.18      3.67 o 
   4  10  10       24.51       23.65      3.83 o 
   5  10  10       20.06       17.88      5.13 o 
  -4  -7  11        5.49        5.54     13.59 o 
  -3  -7  11        9.54        6.20     13.59 o 
  -2  -7  11        5.25       16.49     13.06 o 
  -1  -7  11       25.63       32.87      4.72 o 
   0  -7  11        1.55        8.26      5.15 o 
   1  -7  11       32.36       32.91      9.50 o 
   2  -7  11        0.35        7.79      4.67 o 
  -5  -6  11        9.89        0.13     13.72 o 
  -4  -6  11       42.27       47.76     14.78 o 
  -3  -6  11        0.08       -6.86     12.27 o 
  -2  -6  11      139.73      162.38     26.65 o 
  -1  -6  11       14.44       17.12      4.32 o 
   0  -6  11       12.27       11.03      4.18 o 
   1  -6  11        1.46       10.81      5.34 o 
   2  -6  11       22.25       11.21      4.39 o 
   3  -6  11       25.27       23.37      4.73 o 
   4  -6  11        0.10        0.08      4.90 o 
  -6  -5  11        0.76       -5.41     14.25 o 
  -5  -5  11       54.91       47.36     14.12 o 
  -4  -5  11        9.01        7.39     12.40 o 
  -3  -5  11        6.11        5.37      8.84 o 
  -2  -5  11       27.94       42.00      4.20 o 
  -1  -5  11        0.96        1.13      3.83 o 
   0  -5  11       25.85       27.45      5.67 o 
   1  -5  11       21.68       17.35      3.00 o 
   2  -5  11       25.94       35.67      6.02 o 
   3  -5  11        4.28        6.42      4.68 o 
   4  -5  11       32.07       35.08      5.32 o 
   5  -5  11        4.56        0.09      3.45 o 
  -7  -4  11       14.44       -3.56     15.04 o 
  -6  -4  11       47.13       53.69     15.04 o 
  -5  -4  11       18.44        6.73     13.32 o 
  -4  -4  11       21.56       10.03     11.61 o 
  -3  -4  11        4.50        9.31      3.96 o 
  -2  -4  11      168.51      174.44      7.56 o 
  -1  -4  11       67.89       69.00      4.42 o 
   0  -4  11        0.21       -0.03      3.60 o 
   1  -4  11       38.22       35.55      4.18 o 
   2  -4  11        2.06       -2.96      4.15 o 
   3  -4  11      100.09       94.41      4.31 o 
   4  -4  11        7.05        9.82      2.98 o 
   5  -4  11        3.17        3.92      3.02 o 
   6  -4  11        0.38       -2.72      3.24 o 
  -7  -3  11       79.37       82.31      9.37 o 
  -6  -3  11       55.13       62.91      4.15 o 
  -5  -3  11       70.69       75.45      5.54 o 
  -4  -3  11      110.68      122.87      9.15 o 
  -3  -3  11       89.02       86.51      3.35 o 
  -2  -3  11      500.53      508.62      9.75 o 
  -1  -3  11       96.59      107.02      4.16 o 
   0  -3  11      249.98      242.87      6.11 o 
   1  -3  11       35.77       40.68      4.18 o 
   2  -3  11      184.36      173.38      5.23 o 
   3  -3  11       37.63       44.25      2.88 o 
   4  -3  11       24.19       22.97      2.74 o 
   5  -3  11        7.40        6.29      2.71 o 
   6  -3  11       31.72       25.55      7.92 o 
   7  -3  11       63.12       54.49      9.83 o 
  -7  -2  11       23.71       20.50      3.69 o 
  -6  -2  11       55.63       53.61      5.54 o 
  -5  -2  11      110.81      114.18      5.04 o 
  -4  -2  11       19.11       15.67      2.37 o 
  -3  -2  11       95.55      105.56      3.46 o 
  -2  -2  11        1.62        1.48      1.24 o 
  -1  -2  11      220.80      216.86      4.80 o 
   0  -2  11       71.25       78.45      2.84 o 
   1  -2  11      203.82      192.37      6.30 o 
   2  -2  11       14.95        7.47      2.00 o 
   3  -2  11       80.80       73.34      4.01 o 
   4  -2  11      309.64      297.27      6.96 o 
   5  -2  11        0.54        2.22      8.97 o 
   6  -2  11       89.98       79.99      8.91 o 
   7  -2  11        3.79       10.57      4.50 o 
   8  -2  11       11.83       13.08      5.26 o 
  -7  -1  11        4.58        4.03      3.40 o 
  -6  -1  11      106.21      107.38      8.18 o 
  -5  -1  11        0.36        2.58      2.68 o 
  -4  -1  11      279.72      306.20     10.85 o 
  -3  -1  11        2.10       -0.53      3.86 o 
  -2  -1  11      745.12      708.14     12.89 o 
  -1  -1  11      464.74      454.31      8.71 o 
   0  -1  11       12.73       12.38      1.69 o 
   1  -1  11      269.64      268.32      7.24 o 
   2  -1  11       39.53       43.32      2.02 o 
   3  -1  11     1077.91     1059.78     26.41 o 
   4  -1  11       45.96       52.76      3.63 o 
   5  -1  11        4.77        5.82      3.63 o 
   6  -1  11        3.51        4.18      9.17 o 
   7  -1  11        4.88       10.39      4.21 o 
   8  -1  11       39.67       32.67      4.93 o 
  -7   0  11      116.38      134.48      6.21 o 
  -6   0  11       10.75        7.11      3.16 o 
  -5   0  11      154.59      173.98     10.75 o 
  -4   0  11      254.26      236.86      5.40 o 
  -3   0  11      224.88      222.36      5.04 o 
  -2   0  11      808.45      745.86     14.63 o 
  -1   0  11       34.43       36.94      2.78 o 
   0   0  11      500.07      473.31     12.79 o 
   1   0  11        0.35        0.24      1.31 o 
   2   0  11      444.75      435.37      7.69 o 
   3   0  11      112.17      103.42      3.79 o 
   4   0  11       84.62       85.34      4.06 o 
   5   0  11      126.72      130.51      5.69 o 
   6   0  11       47.20       41.94      3.74 o 
   7   0  11       71.67       71.25      4.69 o 
   8   0  11        2.76        5.84      4.00 o 
   9   0  11       30.60       32.51      5.87 o 
  -7   1  11        4.22        4.88      3.55 o 
  -6   1  11       78.19       84.51      6.60 o 
  -5   1  11      200.73      216.71      5.22 o 
  -4   1  11       25.12       25.68      2.04 o 
  -3   1  11      291.17      299.08      7.09 o 
  -2   1  11       13.65       13.84      1.82 o 
  -1   1  11      657.26      615.41     10.80 o 
   0   1  11      223.49      213.96      5.67 o 
   1   1  11      216.24      205.74      4.94 o 
   2   1  11      472.71      472.53      7.30 o 
   3   1  11       26.38       27.50      1.38 o 
   4   1  11      459.53      481.02      9.78 o 
   5   1  11      109.25      107.45      4.37 o 
   6   1  11       35.71       41.66      3.36 o 
   7   1  11        0.35        3.30      3.07 o 
   8   1  11       45.07       43.67      3.98 o 
   9   1  11       28.83       35.84      4.51 o 
  -7   2  11        5.66        1.32      3.77 o 
  -6   2  11      137.25      152.46      7.78 o 
  -5   2  11       16.67       16.73      2.18 o 
  -4   2  11        9.87       12.33      2.25 o 
  -3   2  11        2.68        0.83      2.14 o 
  -2   2  11       22.67       22.61      2.96 o 
  -1   2  11      477.95      450.08      7.20 o 
   0   2  11       34.07       32.82      2.69 o 
   1   2  11       88.72       84.15      2.27 o 
   2   2  11        0.21        1.55      2.04 o 
   3   2  11      130.91      122.07      4.13 o 
   4   2  11      378.98      366.03      8.49 o 
   5   2  11        7.59        6.38      1.88 o 
   6   2  11      113.90      116.68      4.88 o 
   7   2  11       39.45       35.47      6.07 o 
   8   2  11       78.32       69.98      4.61 o 
   9   2  11       18.08       25.83      3.58 o 
  -6   3  11        4.69       -0.78      8.77 o 
  -5   3  11       31.41       31.66      2.40 o 
  -4   3  11       18.84       17.21      2.67 o 
  -3   3  11      186.25      190.39      4.74 o 
  -2   3  11      254.56      257.51      4.83 o 
  -1   3  11      537.22      513.31      8.11 o 
   0   3  11       94.90       87.78      3.04 o 
   1   3  11       19.58       19.60      1.33 o 
   2   3  11      317.81      309.51      6.07 o 
   3   3  11       57.77       59.72      3.09 o 
   4   3  11      115.12      130.40      6.27 o 
   5   3  11       63.79       67.98      6.12 o 
   6   3  11       46.59       43.88      2.59 o 
   7   3  11       14.37       26.39      7.26 o 
   8   3  11        0.26        2.51      7.78 o 
   9   3  11       34.11       29.79      3.96 o 
  -5   4  11       54.36       60.42      4.22 o 
  -4   4  11        5.63        4.73      2.68 o 
  -3   4  11        6.62        8.10      2.13 o 
  -2   4  11        4.59        2.87      1.67 o 
  -1   4  11       75.71       72.75      2.56 o 
   0   4  11      255.45      234.52      4.33 o 
   1   4  11       50.38       56.38      1.84 o 
   2   4  11       33.62       33.23      1.77 o 
   4   4  11      120.66      125.99      6.79 o 
   5   4  11       13.22       16.17      3.51 o 
   6   4  11       44.35       49.01      4.44 o 
   7   4  11       14.68       16.23      6.07 o 
   8   4  11       77.12       68.21      9.23 o 
  -5   5  11        1.42        0.44      4.75 o 
  -4   5  11       31.83       29.55      3.33 o 
  -3   5  11        4.86        7.98      2.40 o 
  -2   5  11       78.48       84.85      3.00 o 
  -1   5  11        1.94        3.61      1.71 o 
   0   5  11       34.87       41.49      2.04 o 
   1   5  11       32.94       32.25      2.09 o 
   2   5  11      264.53      275.12      7.83 o 
   3   5  11      353.46      340.11     14.91 o 
   4   5  11        0.05       -2.90      4.35 o 
   5   5  11      230.80      232.32     11.61 o 
   6   5  11       73.22       74.41      6.86 o 
   7   5  11      107.10      115.57      9.10 o 
  -5   6  11       38.09       39.17      6.40 o 
  -4   6  11        0.13       -0.28      3.24 o 
  -3   6  11       20.26       29.44      2.74 o 
  -2   6  11       17.77       17.34      3.01 o 
  -1   6  11       14.25       18.27      2.72 o 
   0   6  11       90.83       90.56      6.64 o 
   1   6  11        2.12       -1.95      1.95 o 
   2   6  11      171.82      177.41      7.92 o 
   3   6  11        7.12        8.14      2.56 o 
   4   6  11      216.71      216.10     11.48 o 
   5   6  11      100.83      114.51      9.10 o 
   6   6  11        3.12        3.56      5.94 o 
   7   6  11        8.05       10.29      6.46 o 
   8   6  11        0.58        7.65      6.86 o 
  -4   7  11        3.79        4.67      4.49 o 
  -3   7  11      116.30      113.76      5.64 o 
  -2   7  11        5.33        0.18      2.94 o 
  -1   7  11       82.77       84.49      3.60 o 
   0   7  11        0.07       -1.44      2.29 o 
   1   7  11       75.18       85.59      3.35 o 
   2   7  11        0.77       -2.97      2.97 o 
   3   7  11       58.77       64.85      3.87 o 
   4   7  11      149.10      138.80      7.26 o 
   5   7  11       89.43       83.25      7.92 o 
   6   7  11       52.13       60.95      7.78 o 
   7   7  11       39.14       39.71      7.78 o 
   8   7  11       95.06      107.52      9.89 o 
  -2   8  11        0.78        0.42      2.74 o 
  -1   8  11        9.16       13.96      2.80 o 
   0   8  11        4.69       10.81      2.67 o 
   1   8  11       60.12       57.96      3.04 o 
   2   8  11        0.31       -2.71      3.53 o 
   3   8  11      188.66      177.74      7.26 o 
   4   8  11        1.07        3.15      3.36 o 
   5   8  11       53.94       66.23      8.31 o 
   6   8  11       33.21       17.68      7.39 o 
   7   8  11       18.13       29.68      8.18 o 
  -1   9  11        3.03        2.59      3.50 o 
   0   9  11       45.13       46.87      5.74 o 
   1   9  11        1.74        1.26      2.78 o 
   2   9  11        7.52       15.89      7.78 o 
   3   9  11        3.80        8.19     10.29 o 
   4   9  11        1.58        0.70      3.90 o 
   5   9  11        1.21        7.99      3.85 o 
   6   9  11        2.87        7.52      7.92 o 
   3  10  11        0.75        6.20      8.31 o 
  -2  -7  12        2.14        8.97     15.17 o 
  -1  -7  12        0.02        1.46      4.70 o 
   0  -7  12        1.09       -3.34      6.00 o 
   1  -7  12        0.56       -3.69      5.15 o 
  -4  -6  12        3.51       12.67     14.51 o 
  -3  -6  12        1.72        8.44     13.85 o 
  -2  -6  12        0.01       -4.86      6.46 o 
  -1  -6  12       29.25       30.60      4.73 o 
   0  -6  12       13.31       17.63      4.57 o 
   1  -6  12       16.76       18.03      4.55 o 
   2  -6  12       13.62       10.64      4.52 o 
   3  -6  12       24.62       26.28      4.86 o 
  -5  -5  12       13.08        6.20     14.78 o 
  -4  -5  12       34.97       43.80     15.04 o 
  -3  -5  12        7.77       11.74     13.32 o 
  -2  -5  12      192.91      193.78      8.97 o 
  -1  -5  12      105.10      121.77      6.46 o 
   0  -5  12       11.32        5.53      6.07 o 
   1  -5  12       25.91       28.57      4.55 o 
   2  -5  12        1.45        2.34      4.70 o 
   3  -5  12        8.12       -0.69      3.36 o 
   4  -5  12        2.26        0.65      3.51 o 
   5  -5  12       14.97        9.79      3.75 o 
  -6  -4  12        5.11        6.70      3.71 o 
  -5  -4  12       73.84       70.80     16.10 o 
  -4  -4  12       25.73       48.02      8.77 o 
  -3  -4  12       40.70       42.98      3.20 o 
  -2  -4  12       13.35       15.51      3.99 o 
  -1  -4  12        1.77        4.33      3.67 o 
   0  -4  12       44.64       43.16      3.23 o 
   1  -4  12        0.03       -2.74      2.74 o 
   2  -4  12       47.51       45.58      8.20 o 
   3  -4  12        3.45       -1.48      2.95 o 
   4  -4  12       59.68       54.09      4.10 o 
   5  -4  12       18.72       16.95      5.27 o 
   6  -4  12        8.72        4.56      3.87 o 
  -6  -3  12       68.18       93.41      9.63 o 
  -5  -3  12       51.25       56.56      3.83 o 
  -4  -3  12        5.22        5.21      2.12 o 
  -3  -3  12      216.29      234.97      8.30 o 
  -2  -3  12       36.30       35.22      3.96 o 
  -1  -3  12      367.54      356.06     12.72 o 
   0  -3  12        9.58       14.82      4.02 o 
   1  -3  12       48.80       44.04      3.49 o 
   2  -3  12       99.20      103.13      4.40 o 
   3  -3  12       51.70       48.29      3.24 o 
   4  -3  12      112.09      109.99      5.30 o 
   5  -3  12        1.66        2.83      3.53 o 
   6  -3  12        1.06        3.56     11.74 o 
   7  -3  12        0.61        3.12      5.50 o 
  -7  -2  12       10.66       12.04      5.28 o 
  -6  -2  12      118.28      132.96      6.04 o 
  -5  -2  12        3.27        4.58      4.16 o 
  -4  -2  12      269.01      288.67     11.75 o 
  -3  -2  12        0.11       -2.08      4.91 o 
  -2  -2  12      380.58      364.52     10.28 o 
  -1  -2  12      114.53      118.41      4.36 o 
   0  -2  12      173.59      162.53      4.86 o 
   1  -2  12      356.56      358.22     11.51 o 
   2  -2  12      110.14      103.62      4.05 o 
   3  -2  12      162.95      159.07      6.73 o 
   4  -2  12       15.38       19.84      3.49 o 
   5  -2  12       61.65       74.87      5.34 o 
   6  -2  12        1.20       -3.03      4.43 o 
   7  -2  12       46.67       45.00      5.53 o 
  -7  -1  12       59.73       65.40      4.65 o 
  -6  -1  12       19.09       18.04     14.05 o 
  -5  -1  12      105.03      120.19     10.22 o 
  -4  -1  12       56.10       59.47      2.77 o 
  -3  -1  12       15.60       17.71      8.84 o 
  -2  -1  12      109.48      111.02      4.22 o 
  -1  -1  12       16.61       18.47      2.83 o 
   0  -1  12      529.64      478.94     13.39 o 
   1  -1  12        1.87        4.89      2.08 o 
   2  -1  12       18.75       14.68      2.62 o 
   3  -1  12       97.00       99.27      3.85 o 
   4  -1  12        1.49        0.86      6.93 o 
   5  -1  12       88.11       83.19      6.79 o 
   6  -1  12        0.41        2.35      4.00 o 
   7  -1  12       26.16       23.30      5.74 o 
   8  -1  12        0.60       -1.62      4.66 o 
  -7   0  12        0.33       -0.95      3.68 o 
  -6   0  12       43.82       45.89      5.08 o 
  -5   0  12      129.59      155.09      5.46 o 
  -4   0  12       30.63       28.59      5.87 o 
  -3   0  12       40.12       48.28      7.06 o 
  -2   0  12      114.83      111.48      4.12 o 
  -1   0  12      367.10      362.26      8.09 o 
   0   0  12        1.08        1.97      2.63 o 
   1   0  12       68.57       68.73      2.40 o 
   2   0  12       88.73       91.16      3.60 o 
   3   0  12       89.96       86.57      4.95 o 
   4   0  12      210.43      213.26      7.79 o 
   5   0  12        5.33        2.66      3.08 o 
   6   0  12        5.53        3.28      3.53 o 
   7   0  12       12.39       15.73      4.14 o 
   8   0  12       41.92       37.16      4.88 o 
  -7   1  12       31.98       30.34      4.35 o 
  -6   1  12       57.68       59.24      4.13 o 
  -5   1  12       12.68       16.03      3.40 o 
  -4   1  12       43.42       41.22      3.62 o 
  -3   1  12        5.60        7.19      5.28 o 
  -2   1  12      162.19      155.14      4.18 o 
  -1   1  12       19.67       17.94      2.51 o 
   0   1  12      143.54      148.27      3.86 o 
   1   1  12      134.39      130.29      2.98 o 
   2   1  12       38.87       42.78      2.48 o 
   3   1  12       57.84       58.81      3.15 o 
   4   1  12       15.66       18.27      3.06 o 
   5   1  12       24.09       24.83      3.06 o 
   6   1  12       29.35       34.43      3.63 o 
   7   1  12       21.46       20.94      7.12 o 
   8   1  12        5.87       -0.18      3.81 o 
   9   1  12        0.16       -2.53      5.21 o 
  -6   2  12       14.70       17.75      4.68 o 
  -5   2  12      110.84      120.11      5.87 o 
  -4   2  12        1.02       -1.32      3.00 o 
  -3   2  12      191.54      170.93      5.42 o 
  -2   2  12        1.28        0.60      2.61 o 
  -1   2  12      156.04      150.16      3.92 o 
   0   2  12      355.20      357.33      7.25 o 
   1   2  12       39.37       41.62      1.67 o 
   2   2  12      115.56      115.14      3.22 o 
   3   2  12       30.46       32.83      3.22 o 
   4   2  12      338.96      339.95      8.95 o 
   5   2  12       92.46       92.83      4.61 o 
   6   2  12       12.95       16.69      2.91 o 
   7   2  12       46.77       47.25      3.56 o 
   8   2  12       27.42       23.74      6.20 o 
   9   2  12       28.48       27.48      5.08 o 
  -6   3  12       46.66       49.08     12.40 o 
  -5   3  12       67.18       66.40      4.09 o 
  -4   3  12       36.52       34.84      3.10 o 
  -3   3  12       17.40       18.26      2.85 o 
  -2   3  12       26.29       26.53      1.97 o 
  -1   3  12       10.80       10.08      1.71 o 
   0   3  12        9.29       10.93      1.51 o 
   1   3  12       33.03       45.68      2.01 o 
   2   3  12        1.74        3.09      1.46 o 
   3   3  12      292.41      290.49      5.84 o 
   4   3  12       84.85       87.45      3.74 o 
   5   3  12       31.66       40.80      2.57 o 
   6   3  12      212.49      201.60      6.90 o 
   7   3  12        0.01       -3.10      3.10 o 
   8   3  12       70.90       69.81      7.65 o 
   9   3  12       30.88       27.19      5.47 o 
  -5   4  12       53.83       66.23      4.49 o 
  -4   4  12       35.48       36.24      4.16 o 
  -3   4  12        1.32        3.41      2.38 o 
  -2   4  12      374.35      371.97      6.48 o 
  -1   4  12       92.09       97.82      2.95 o 
   0   4  12      583.59      582.90      9.76 o 
   1   4  12       34.74       38.37      1.82 o 
   2   4  12      140.61      139.71      4.04 o 
   3   4  12      580.71      583.67     10.61 o 
   4   4  12       85.90       88.45      4.28 o 
   5   4  12      374.20      366.85     13.66 o 
   6   4  12        4.48        6.47      1.86 o 
   7   4  12       28.16       26.78      7.65 o 
   8   4  12        5.40       -7.12      7.12 o 
  -5   5  12       64.90       69.45      4.29 o 
  -4   5  12       33.89       32.68      3.57 o 
  -3   5  12       72.52       80.07      4.73 o 
  -2   5  12       27.60       29.64      3.13 o 
  -1   5  12        4.12        3.31      1.88 o 
   0   5  12      163.25      143.92      3.71 o 
   1   5  12       10.50        8.26      1.70 o 
   2   5  12      153.51      157.01      5.64 o 
   3   5  12        1.06        0.73      2.23 o 
   4   5  12       67.03       69.39      6.60 o 
   5   5  12       34.10       35.49      5.80 o 
   6   5  12      162.06      158.84     10.16 o 
   7   5  12       27.90       26.91      6.20 o 
  -4   6  12        5.04        2.56      3.48 o 
  -3   6  12       12.01       11.44      2.77 o 
  -2   6  12        1.14        1.50      2.21 o 
  -1   6  12       93.22       94.89      3.41 o 
   0   6  12        0.41       -1.63      2.31 o 
   1   6  12      119.37      132.48      5.76 o 
   2   6  12       56.41       50.45      5.61 o 
   3   6  12       67.97       77.58      4.29 o 
   4   6  12       56.40       56.73      6.99 o 
   5   6  12       22.39       26.39      6.20 o 
   6   6  12      171.67      166.89     10.95 o 
   7   6  12        2.17        1.72      6.33 o 
   8   6  12       80.41       68.60      8.44 o 
  -3   7  12        0.18        0.46      2.91 o 
  -2   7  12       38.15       41.84      3.18 o 
  -1   7  12        0.38       -1.80      2.24 o 
   0   7  12       54.35       61.08      6.78 o 
   1   7  12       41.43       37.77      2.77 o 
   2   7  12        2.26        3.39      3.24 o 
   3   7  12        2.20       -2.43      3.17 o 
   4   7  12        1.08        5.12      3.02 o 
   5   7  12       61.92       64.64      7.65 o 
   6   7  12        1.36       -3.69      6.60 o 
   7   7  12       18.22       18.21      7.26 o 
   8   7  12        0.34        4.22      7.65 o 
  -2   8  12        4.84        6.19      2.94 o 
  -1   8  12       16.90       20.94      2.68 o 
   0   8  12       24.96       19.83      2.92 o 
   1   8  12        0.16       -0.26      2.63 o 
   2   8  12        1.45        5.27      3.68 o 
   3   8  12        0.75        2.60      6.99 o 
   4   8  12        2.45        7.18      3.63 o 
   5   8  12        2.66       -2.11      6.86 o 
   6   8  12        3.73       -3.17      7.12 o 
   7   8  12        3.87        3.30      7.78 o 
   0   9  12        0.03        0.12      3.42 o 
   1   9  12       25.32       29.36      3.15 o 
   2   9  12        0.14       -1.75      5.41 o 
   3   9  12       19.03       22.38      4.43 o 
   4   9  12        0.77        5.68      7.65 o 
   5   9  12       20.24       22.77      4.15 o 
  -2  -6  13       27.94       26.75     11.21 o 
  -1  -6  13        8.88       16.21      4.83 o 
   0  -6  13        0.52        4.09      4.70 o 
   1  -6  13        0.47      -10.11     11.02 o 
   2  -6  13        0.08       -2.88      5.21 o 
  -4  -5  13       22.12       24.41     16.89 o 
  -3  -5  13       19.22       13.06     14.38 o 
  -2  -5  13       21.70       34.85      4.74 o 
  -1  -5  13       46.92       48.43      6.27 o 
   0  -5  13       51.43       43.74      4.93 o 
   1  -5  13        4.83       -0.48      4.24 o 
   2  -5  13       56.37       59.63      4.09 o 
   3  -5  13        6.57        5.97      3.68 o 
   4  -5  13       44.72       42.49      4.20 o 
  -5  -4  13        9.50        9.98      8.11 o 
  -4  -4  13       11.86       11.48     12.93 o 
  -3  -4  13       24.95       30.64      4.34 o 
  -2  -4  13       21.57       20.34      4.26 o 
  -1  -4  13      252.13      251.82      8.63 o 
   0  -4  13        7.38       14.66      4.13 o 
   1  -4  13       48.28       43.88      3.53 o 
   2  -4  13       13.40       16.91      3.31 o 
   3  -4  13        9.28        5.80      3.36 o 
   4  -4  13       46.26       53.00      3.97 o 
   5  -4  13       15.35       13.52      3.61 o 
  -5  -3  13       11.31        6.18     10.95 o 
  -4  -3  13       58.29       26.12     14.12 o 
  -3  -3  13        8.68        6.00      7.52 o 
  -2  -3  13       50.43       64.98      9.63 o 
  -1  -3  13        0.76        0.17      8.18 o 
   0  -3  13       44.11       42.51      3.19 o 
   1  -3  13       54.90       58.85      4.76 o 
   2  -3  13       19.43       13.49      3.01 o 
   3  -3  13       14.83       13.21      3.08 o 
   4  -3  13        0.05       -1.15      3.00 o 
   5  -3  13       18.72       16.10      3.27 o 
   6  -3  13        0.10       -2.58      5.27 o 
  -6  -2  13        9.36        3.61     10.69 o 
  -5  -2  13       75.62       91.91      5.23 o 
  -4  -2  13        8.07        9.45      3.54 o 
  -3  -2  13       38.88       49.57      4.25 o 
  -2  -2  13       31.68       29.55      3.88 o 
  -1  -2  13      181.45      157.04      5.07 o 
   0  -2  13      114.71      119.21      4.50 o 
   1  -2  13       30.08       30.87      2.85 o 
   2  -2  13       20.39       19.75      2.79 o 
   3  -2  13        1.04        1.68      2.65 o 
   4  -2  13       62.70       57.76      4.70 o 
   5  -2  13       17.09       21.19      4.70 o 
   6  -2  13       13.01        8.76      5.03 o 
   7  -2  13        0.45        3.53      5.21 o 
  -6  -1  13       83.32       99.00      7.98 o 
  -5  -1  13       21.52       24.25      4.49 o 
  -4  -1  13       60.94       71.40      8.84 o 
  -3  -1  13       19.17       22.45      3.64 o 
  -2  -1  13      153.81      135.89      6.68 o 
  -1  -1  13       65.87       74.36      3.35 o 
   0  -1  13        7.86        8.96      2.39 o 
   1  -1  13      234.18      218.48      7.15 o 
   2  -1  13       90.34       86.12      4.53 o 
   3  -1  13      264.91      253.97      6.36 o 
   4  -1  13       10.18       13.76      4.29 o 
   5  -1  13       16.34        9.28      5.01 o 
   6  -1  13       52.10       43.00      4.84 o 
   7  -1  13       15.27       10.21      6.00 o 
  -6   0  13        0.85       -3.44      3.44 o 
  -5   0  13       65.16       60.69     13.98 o 
  -4   0  13       22.97       26.53      5.08 o 
  -3   0  13       24.45       19.46      3.56 o 
  -2   0  13       52.24       51.27      3.69 o 
  -1   0  13        5.06        7.64      3.64 o 
   0   0  13      110.56      101.49      3.53 o 
   1   0  13       64.21       69.10      5.88 o 
   2   0  13       16.97       17.72      1.97 o 
   3   0  13       44.26       54.12      4.02 o 
   4   0  13        2.05       -1.18      3.32 o 
   5   0  13      142.84      150.75      6.53 o 
   6   0  13       11.45       11.93      8.64 o 
   7   0  13        1.90        1.80      5.47 o 
   8   0  13        0.65       -2.49      4.62 o 
  -6   1  13       24.19       42.74     13.72 o 
  -5   1  13      138.42      147.51      6.26 o 
  -4   1  13        5.68        8.74      3.39 o 
  -3   1  13      177.09      170.91     11.48 o 
  -2   1  13        1.18        4.53      2.30 o 
  -1   1  13      105.76       93.41      4.34 o 
   0   1  13       26.14       23.90      2.26 o 
   1   1  13       80.62       85.48      3.20 o 
   2   1  13       61.02       74.25      2.56 o 
   3   1  13       76.51       71.69      3.35 o 
   4   1  13      507.00      509.50     16.14 o 
   5   1  13        0.54       -0.36      3.83 o 
   6   1  13       46.59       52.19      4.29 o 
   7   1  13       19.38       20.11      5.01 o 
   8   1  13       42.99       45.05      9.50 o 
  -6   2  13       82.68       73.22     13.98 o 
  -5   2  13        1.10       -1.34      3.43 o 
  -4   2  13       27.41       29.58      3.72 o 
  -3   2  13       81.22       66.14      3.61 o 
  -2   2  13      100.67       97.93      4.57 o 
  -1   2  13      117.36      112.40      3.78 o 
   0   2  13      150.76      145.81      3.46 o 
   1   2  13      146.42      139.50      6.54 o 
   2   2  13        0.90        0.14      2.68 o 
   3   2  13      381.82      367.17      7.19 o 
   4   2  13      151.33      153.20      5.25 o 
   5   2  13      108.46      111.83      5.40 o 
   6   2  13       86.05       97.38      5.61 o 
   7   2  13       11.97       15.33      4.62 o 
   8   2  13       47.40       49.67      6.93 o 
  -5   3  13       14.51       18.21      3.62 o 
  -4   3  13       72.87       77.15      4.45 o 
  -3   3  13       62.47       67.90      5.02 o 
  -2   3  13       45.34       55.30      3.87 o 
  -1   3  13       12.13       10.52      1.81 o 
   0   3  13      294.59      273.48      5.92 o 
   1   3  13      211.27      192.19      6.02 o 
   2   3  13      139.76      139.71      3.82 o 
   3   3  13       92.93      100.71      3.19 o 
   4   3  13        4.35        2.70      2.22 o 
   5   3  13      132.47      144.15      7.54 o 
   6   3  13        6.42        7.54      4.82 o 
   7   3  13       87.03       89.67      7.26 o 
   8   3  13        2.22       -1.75      3.63 o 
  -5   4  13       42.60       34.56      4.22 o 
  -4   4  13        0.68       -0.19      3.32 o 
  -3   4  13       41.41       44.38      7.78 o 
  -2   4  13       77.20       73.81      3.98 o 
  -1   4  13       83.71       94.33      3.25 o 
   0   4  13      148.52      147.31      4.49 o 
   1   4  13        1.15        0.43      1.95 o 
   2   4  13       17.83       19.85      1.96 o 
   3   4  13        1.40       -0.17      1.66 o 
   4   4  13      140.80      139.84      5.08 o 
   5   4  13        9.23        9.88      2.28 o 
   6   4  13      124.39      130.74     10.42 o 
   7   4  13       50.45       55.18      4.95 o 
   8   4  13       81.01       84.17     10.29 o 
  -4   5  13       13.76       16.94      4.68 o 
  -3   5  13        0.40        0.45      2.66 o 
  -2   5  13       41.78       51.10      3.66 o 
  -1   5  13       70.09       71.13      3.14 o 
   0   5  13       39.85       47.43      2.34 o 
   1   5  13       37.84       34.49      2.61 o 
   2   5  13        2.75        2.64      2.09 o 
   3   5  13       86.13       85.28      3.44 o 
   4   5  13        2.94        2.14      2.63 o 
   5   5  13       35.73       40.46      3.12 o 
   6   5  13        9.25       14.46      2.64 o 
  -3   6  13       12.83       16.47      4.20 o 
  -2   6  13       86.17      104.91      3.87 o 
  -1   6  13        5.13        5.56      2.70 o 
   0   6  13       53.89       57.41      2.75 o 
   1   6  13       34.09       26.52      2.20 o 
   2   6  13       58.89       54.96      3.78 o 
   3   6  13        0.50       -0.76      2.87 o 
   4   6  13       21.27       27.36      3.30 o 
   5   6  13        8.96        6.73      6.46 o 
   6   6  13        0.62        5.41      6.20 o 
   7   6  13       26.32       20.18      6.86 o 
  -2   7  13        1.83        1.02      2.89 o 
  -1   7  13        1.80        0.29      2.41 o 
   0   7  13        1.29        4.40      2.28 o 
   1   7  13        4.72       13.20      2.67 o 
   2   7  13       30.09       21.09      3.70 o 
   3   7  13       11.53       19.23      3.55 o 
   4   7  13       25.91       20.69      3.37 o 
   5   7  13        1.97       12.01      7.12 o 
   6   7  13        0.76       -6.60      6.60 o 
   7   7  13        0.45        1.72      7.26 o 
  -1   8  13       16.43       16.02      3.58 o 
   0   8  13       17.25       20.22      2.67 o 
   1   8  13       17.86       18.15      2.91 o 
   2   8  13       33.00       33.74      4.24 o 
   3   8  13       48.20       50.05      6.00 o 
   4   8  13        0.25       -1.63      5.80 o 
   5   8  13        8.10       16.10      7.92 o 
   6   8  13        0.39        0.13      7.52 o 
   2   9  13       18.22       29.44      4.61 o 
   3   9  13       14.07        6.80      4.39 o 
   4   9  13        0.85       -3.56      8.05 o 
  -3  -5  14        1.17        2.64     16.62 o 
  -2  -5  14       17.20        9.74     12.67 o 
  -1  -5  14        0.81       -4.63      4.63 o 
   0  -5  14        0.41        1.78      7.72 o 
   1  -5  14        6.53        9.65      4.72 o 
   2  -5  14       15.52       21.85      4.93 o 
   3  -5  14        1.00       -4.62      6.33 o 
  -4  -4  14       41.54       39.97     16.36 o 
  -3  -4  14        7.45       -3.44      4.42 o 
  -2  -4  14       49.43       54.51      5.11 o 
  -1  -4  14        2.08       -2.60      6.33 o 
   0  -4  14      151.94      146.80     22.16 o 
   1  -4  14        8.06       11.87      5.01 o 
   2  -4  14        7.15        5.65      4.88 o 
   3  -4  14        0.28       -2.23      3.54 o 
   4  -4  14       35.11       33.12      6.09 o 
  -5  -3  14       31.02       26.25     15.57 o 
  -4  -3  14        0.09      -12.14     12.93 o 
  -3  -3  14       15.25        8.71      6.33 o 
  -2  -3  14        0.72       -1.40      4.88 o 
  -1  -3  14       38.52       35.13      6.60 o 
   0  -3  14        5.99        9.92      3.03 o 
   1  -3  14       11.83       13.37      3.15 o 
   2  -3  14        9.13       11.96      3.23 o 
   3  -3  14       19.04       12.76      3.31 o 
   4  -3  14       24.68       20.21      6.69 o 
   5  -3  14        9.28        9.15      3.51 o 
  -5  -2  14        4.01      -13.98     13.98 o 
  -4  -2  14       62.22       74.83      7.52 o 
  -3  -2  14        1.87        5.13      3.81 o 
  -2  -2  14       27.44       27.32      4.14 o 
  -1  -2  14        3.67        5.80      2.77 o 
   0  -2  14       48.35       45.83      3.29 o 
   1  -2  14       77.93       74.75      3.65 o 
   2  -2  14        0.81       -2.75      2.75 o 
   3  -2  14       63.17       61.41      3.64 o 
   4  -2  14        2.78       -1.21      2.98 o 
   5  -2  14       21.92       22.23      5.10 o 
   6  -2  14       26.69       21.64      5.65 o 
  -5  -1  14       56.75       47.63     15.44 o 
  -4  -1  14       90.41      100.22      5.86 o 
  -3  -1  14       16.71       11.27      3.77 o 
  -2  -1  14      119.44      112.81      5.91 o 
  -1  -1  14       62.93       62.01      3.37 o 
   0  -1  14      142.64      133.25      4.79 o 
   1  -1  14        4.79        5.53      3.45 o 
   2  -1  14       14.16       17.63      3.72 o 
   3  -1  14       60.68       68.71      3.89 o 
   4  -1  14       62.14       68.30     11.21 o 
   5  -1  14       59.07       66.09      5.40 o 
   6  -1  14        3.17        4.81      5.87 o 
   7  -1  14        4.42        4.48      8.25 o 
  -5   0  14      107.94      124.14     16.75 o 
  -4   0  14        2.30       -0.15      3.52 o 
  -3   0  14       47.79       52.54      6.53 o 
  -2   0  14        0.43       -1.50      2.58 o 
  -1   0  14       64.49       69.34      6.08 o 
   0   0  14        5.80        7.52      4.23 o 
   1   0  14      121.92      114.16      4.42 o 
   2   0  14       91.02       88.31      4.03 o 
   3   0  14      209.39      189.50     12.73 o 
   4   0  14       38.05       48.46      6.33 o 
   5   0  14        0.03       -1.19      3.91 o 
   6   0  14      130.26      128.03      6.64 o 
   7   0  14       15.56       13.64      4.78 o 
  -5   1  14        2.38        5.15     13.19 o 
  -4   1  14       31.27       36.20      4.00 o 
  -3   1  14        6.12        9.04      3.60 o 
  -2   1  14       59.76       62.86      3.36 o 
  -1   1  14       79.96       88.02      3.36 o 
   0   1  14       71.20       75.55      5.77 o 
   1   1  14      420.52      422.22     14.34 o 
   2   1  14       14.79       16.64      2.48 o 
   3   1  14       22.59       22.66      3.26 o 
   4   1  14      144.34      152.31      5.21 o 
   5   1  14       92.38       98.17      3.74 o 
   6   1  14      117.73      121.81      6.36 o 
   7   1  14        1.66        3.74      4.15 o 
  -5   2  14       47.35       55.50      6.66 o 
  -4   2  14       38.32       40.66      4.09 o 
  -3   2  14       27.70       25.99      3.70 o 
  -2   2  14       80.57       82.89      4.09 o 
  -1   2  14        0.31        1.75      2.20 o 
   0   2  14       62.84       70.61      3.18 o 
   1   2  14       68.36       61.69      2.25 o 
   2   2  14        2.80        5.45      1.85 o 
   3   2  14        2.19        1.72      1.83 o 
   4   2  14       83.06       86.36      4.53 o 
   5   2  14        8.07        9.89      3.51 o 
   6   2  14       23.90       25.37      3.88 o 
   7   2  14       19.39       27.67      4.04 o 
   8   2  14        0.98        1.11      4.04 o 
  -5   3  14        9.42        1.01      3.75 o 
  -4   3  14       27.28       34.72      4.75 o 
  -3   3  14       62.57       55.99      3.72 o 
  -2   3  14        8.96        6.19      2.42 o 
  -1   3  14      232.06      224.97      4.94 o 
   0   3  14       14.57       12.74      2.03 o 
   1   3  14      177.94      186.04      4.02 o 
   2   3  14       41.41       42.19      2.30 o 
   3   3  14       29.87       34.94      3.60 o 
   4   3  14       84.33       87.55      3.04 o 
   5   3  14       12.52       13.93      3.27 o 
   6   3  14       89.02       92.44      5.40 o 
   7   3  14       14.69       15.78      3.89 o 
   8   3  14        8.96       10.40      3.89 o 
  -4   4  14       34.68       35.27      4.01 o 
  -3   4  14        0.67       -3.16      3.38 o 
  -2   4  14       30.75       38.65      2.70 o 
  -1   4  14        2.93        2.67      2.04 o 
   0   4  14       22.26       17.30      2.08 o 
   1   4  14      109.91      101.88      3.24 o 
   2   4  14        2.15        4.04      2.23 o 
   3   4  14       32.25       38.52      2.32 o 
   4   4  14       10.57       14.13      1.94 o 
   5   4  14       10.32       13.60      2.63 o 
   6   4  14        0.59       -3.17      3.17 o 
   7   4  14        1.79        4.75      3.43 o 
   8   4  14        0.34        0.40      3.43 o 
  -3   5  14       30.66       44.66      3.38 o 
  -2   5  14       29.42       24.07      2.80 o 
  -1   5  14        4.13        6.28      2.26 o 
   0   5  14      199.99      203.44      4.77 o 
   1   5  14       21.09       24.50      2.81 o 
   2   5  14       92.00       97.10      3.92 o 
   3   5  14       35.93       36.61      2.55 o 
   4   5  14       54.28       60.97      2.71 o 
   5   5  14       10.64        7.09      2.90 o 
   6   5  14       31.82       33.34      3.24 o 
   7   5  14       21.98       25.07      3.30 o 
  -3   6  14       13.22        7.74      3.16 o 
  -2   6  14       13.78       23.30      4.31 o 
  -1   6  14       39.97       45.78      2.76 o 
   0   6  14       36.80       40.62      2.61 o 
   1   6  14       20.61       20.32      2.29 o 
   2   6  14        0.62       -1.93      2.52 o 
   3   6  14       13.44       19.57      4.30 o 
   4   6  14       14.31       15.54      2.48 o 
   5   6  14       40.23       52.63      3.95 o 
   6   6  14        7.51       11.79      3.19 o 
   7   6  14       23.06       27.84      3.23 o 
  -1   7  14        5.50        2.26      2.59 o 
   0   7  14       42.79       45.67      3.01 o 
   1   7  14       62.21       62.46      3.87 o 
   2   7  14       16.91       18.18      3.07 o 
   3   7  14      101.67      108.49      5.63 o 
   4   7  14        1.80        2.07      3.44 o 
   5   7  14       33.97       37.73      7.92 o 
   6   7  14        6.50       -7.52      7.52 o 
   0   8  14       15.63       12.05      2.74 o 
   1   8  14        0.29        0.12      2.56 o 
   2   8  14       11.83       11.81      6.20 o 
   3   8  14        5.17        6.61      3.95 o 
   4   8  14        7.23       10.09      4.02 o 
   5   8  14       15.74       17.41      8.58 o 
  -2  -4  15       11.70        4.29      4.63 o 
  -1  -4  15        1.57       -3.78      8.64 o 
   0  -4  15        9.77        9.20      4.63 o 
   1  -4  15        6.96        1.07      5.47 o 
   2  -4  15        6.26        6.35      3.68 o 
   3  -4  15        9.08        5.99      3.81 o 
  -3  -3  15        0.21       -7.56     11.48 o 
  -2  -3  15       34.88       32.70      4.77 o 
  -1  -3  15       29.92       43.30     11.87 o 
   0  -3  15       98.31       82.20      5.42 o 
   1  -3  15       75.26       70.82      4.11 o 
   2  -3  15        2.63       -1.18      3.31 o 
   3  -3  15       13.69        7.08      3.58 o 
   4  -3  15        0.37       -2.60      3.61 o 
  -4  -2  15       25.34       27.94      6.53 o 
  -3  -2  15        3.62        1.35      9.43 o 
  -2  -2  15       25.50       34.49      6.86 o 
  -1  -2  15       10.74        7.74      7.59 o 
   0  -2  15       34.47       32.60      3.43 o 
   1  -2  15        0.01       -3.02      3.02 o 
   2  -2  15       24.41       22.61      3.25 o 
   3  -2  15        0.72        1.46      4.10 o 
   4  -2  15       49.68       48.57      3.84 o 
   5  -2  15       30.08       32.22      5.68 o 
  -4  -1  15       20.10       18.68      9.17 o 
  -3  -1  15        7.32       14.20      4.16 o 
  -2  -1  15        2.96        1.08      7.19 o 
  -1  -1  15       22.79       23.81      3.11 o 
   0  -1  15        9.88       14.36      2.95 o 
   1  -1  15       38.51       37.05      8.09 o 
   2  -1  15       32.80       33.59      3.38 o 
   3  -1  15        1.77        0.94      2.97 o 
   4  -1  15       34.21       37.86     11.08 o 
   5  -1  15        0.08       -3.98      4.79 o 
   6  -1  15       23.14       26.84     12.40 o 
  -4   0  15       51.19       56.86      8.05 o 
  -3   0  15        2.62       -7.26      7.26 o 
  -2   0  15      173.47      152.24     16.10 o 
  -1   0  15       55.65       57.71      4.80 o 
   0   0  15       95.18       85.88      3.92 o 
   1   0  15       51.62       51.65      4.34 o 
   2   0  15        1.99        0.76      2.66 o 
   3   0  15       68.76       69.40      5.19 o 
   4   0  15        6.15       -1.66      6.66 o 
   5   0  15       56.06       53.52      6.00 o 
   6   0  15        4.72       14.27      4.67 o 
  -4   1  15        0.08        4.08      3.88 o 
  -3   1  15       47.80       45.87      4.35 o 
  -2   1  15       26.79       21.79      3.87 o 
  -1   1  15        1.02       -0.22      2.70 o 
   0   1  15       17.00       20.27      2.54 o 
   1   1  15        1.63        2.50      2.26 o 
   2   1  15       45.00       51.05      2.74 o 
   3   1  15       30.21       31.40      4.46 o 
   4   1  15       32.05       33.14      7.45 o 
   5   1  15        0.70        3.86      7.32 o 
   6   1  15        9.09        3.26      4.38 o 
   7   1  15       10.87       13.07      4.62 o 
  -4   2  15        7.41        2.52      3.86 o 
  -3   2  15       47.73       54.00      9.83 o 
  -2   2  15       11.66       14.66      2.73 o 
  -1   2  15       62.50       65.83      4.46 o 
   0   2  15       16.65       21.76      2.59 o 
   1   2  15      134.55      133.85      3.58 o 
   2   2  15       48.57       48.42      3.79 o 
   3   2  15       74.88       82.55      4.25 o 
   4   2  15       85.39       82.50      3.72 o 
   5   2  15        1.28        0.27      4.20 o 
   6   2  15       62.58       54.36      6.93 o 
   7   2  15        3.46        0.04      4.27 o 
  -4   3  15       26.20       25.05      4.24 o 
  -3   3  15        1.65       -3.32      4.01 o 
  -2   3  15       52.65       54.10      6.06 o 
  -1   3  15        0.10        0.35      2.46 o 
   0   3  15       68.73       70.07      5.37 o 
   1   3  15        0.84        0.35      1.91 o 
   2   3  15        9.19       13.76      2.29 o 
   3   3  15       28.53       34.93      2.40 o 
   4   3  15        3.94        4.17      1.98 o 
   5   3  15       25.39       23.79      9.70 o 
   6   3  15       51.96       52.22      4.43 o 
   7   3  15       12.70       12.63      4.05 o 
  -3   4  15       41.03       40.97      4.82 o 
  -2   4  15       14.18       10.55      2.87 o 
  -1   4  15      137.41      140.20      4.16 o 
   0   4  15      118.11      117.49      3.80 o 
   1   4  15       34.45       33.25      2.29 o 
   2   4  15      154.09      146.28      4.68 o 
   3   4  15        0.23       -0.76      2.19 o 
   4   4  15       82.15       88.15      3.40 o 
   5   4  15       10.60        6.99      3.96 o 
   6   4  15       45.39       43.27      4.49 o 
   7   4  15        2.63        4.09      3.83 o 
  -3   5  15       16.56       18.05      4.00 o 
  -2   5  15       13.05       15.56      3.09 o 
  -1   5  15       11.12       18.12      2.51 o 
   0   5  15        3.11        3.66      2.27 o 
   1   5  15       20.32       23.63      2.35 o 
   2   5  15        1.56        0.94      2.50 o 
   3   5  15       58.30       73.50      4.05 o 
   4   5  15        4.85        9.53      2.37 o 
   5   5  15        8.34       10.78      3.36 o 
   6   5  15       24.14       23.88      3.96 o 
   7   5  15        0.05        2.11      3.69 o 
  -2   6  15       10.58       14.46      3.21 o 
  -1   6  15        0.33       -2.10      2.55 o 
   0   6  15       76.03       74.41      3.15 o 
   1   6  15       13.33       11.28      2.43 o 
   2   6  15       58.02       63.29      3.45 o 
   3   6  15       36.93       35.96      3.03 o 
   4   6  15        2.49        2.00      2.54 o 
   5   6  15       82.16       94.46      5.48 o 
   6   6  15        9.26       14.43      3.56 o 
   0   7  15       10.01       13.87      2.72 o 
   1   7  15        2.42        6.52      2.55 o 
   2   7  15        0.91        1.23      3.07 o 
   3   7  15        4.71        7.63      5.45 o 
   4   7  15       11.96       18.59      3.86 o 
   5   7  15        0.45        0.77      4.02 o 
  -2  -3  16        6.65        9.34     10.75 o 
  -1  -3  16        4.54        3.80      4.56 o 
   0  -3  16        0.80        3.29      4.53 o 
   1  -3  16        0.48        3.47      5.02 o 
   2  -3  16       14.33       15.31      6.25 o 
   3  -3  16        1.06       -0.05      4.22 o 
  -3  -2  16        7.96        4.89      6.40 o 
  -2  -2  16       20.19        8.75     11.94 o 
  -1  -2  16       35.49       28.64      4.65 o 
   0  -2  16        0.82       -0.69      3.33 o 
   1  -2  16       78.35       78.02      8.75 o 
   2  -2  16        1.14        2.26      3.38 o 
   3  -2  16        1.05        0.88      3.47 o 
   4  -2  16        0.32       -1.73      3.62 o 
  -3  -1  16        0.21        7.24      4.30 o 
  -2  -1  16       37.05       35.36      4.63 o 
  -1  -1  16       11.00       21.69      4.28 o 
   0  -1  16       14.59       17.03      3.92 o 
   1  -1  16       18.16       17.76      4.68 o 
   2  -1  16        7.85        8.10      3.19 o 
   3  -1  16       19.45       24.13      3.43 o 
   4  -1  16       22.60       17.80      5.28 o 
   5  -1  16       17.39       28.38      5.59 o 
  -3   0  16       30.21       30.90     10.03 o 
  -2   0  16        0.60        2.51      8.18 o 
  -1   0  16       10.41       12.41      8.67 o 
   0   0  16       17.73       19.26      6.59 o 
   1   0  16       16.44       14.81      5.54 o 
   2   0  16       27.80       28.36      5.94 o 
   3   0  16        4.73       -0.92      4.64 o 
   4   0  16        8.91       12.97     12.01 o 
   5   0  16        3.65        3.02      4.90 o 
   6   0  16       12.51        5.67      5.54 o 
  -3   1  16       30.84       27.59      9.63 o 
  -2   1  16       27.07       23.16     13.72 o 
  -1   1  16       77.01       75.15      7.63 o 
   0   1  16       71.49       78.67      4.74 o 
   1   1  16       69.66       72.19      4.01 o 
   2   1  16        8.00        6.45      3.45 o 
   3   1  16       49.72       43.52      5.05 o 
   4   1  16       12.65       13.90      8.18 o 
   5   1  16       80.10       84.13     10.69 o 
   6   1  16        1.54        0.07      4.74 o 
  -3   2  16       30.80       35.42      9.30 o 
  -2   2  16       19.71       12.58     10.55 o 
  -1   2  16        1.22        5.74      2.80 o 
   0   2  16      125.79      129.80      6.63 o 
   1   2  16       31.60       38.50      4.93 o 
   2   2  16       66.10       67.13      5.61 o 
   3   2  16       14.09       14.20      2.75 o 
   4   2  16       16.34       16.84      2.78 o 
   5   2  16        1.02        2.21      2.62 o 
   6   2  16        0.81       12.65      4.48 o 
  -3   3  16       20.87       15.96      4.35 o 
  -2   3  16        6.45        6.90      3.56 o 
  -1   3  16       54.76       62.95      6.63 o 
   0   3  16       20.62       21.13      4.91 o 
   1   3  16        2.11       -1.78      2.12 o 
   2   3  16       66.42       68.63      3.15 o 
   3   3  16        4.97        5.85      2.41 o 
   4   3  16       41.18       44.19      2.99 o 
   5   3  16        3.48        5.81      2.47 o 
   6   3  16       62.12       72.33      5.29 o 
  -2   4  16        8.04       15.47      3.96 o 
  -1   4  16       20.42       22.24      2.65 o 
   0   4  16       20.09       22.63      3.03 o 
   1   4  16       52.55       55.66      2.75 o 
   2   4  16       22.56       27.25      2.83 o 
   3   4  16       38.58       38.65      2.89 o 
   4   4  16       12.25       13.24      2.49 o 
   5   4  16       20.41       15.70      4.62 o 
   6   4  16       22.53       27.31      5.01 o 
  -1   5  16       29.50       31.29      2.88 o 
   0   5  16       49.47       55.32      2.98 o 
   1   5  16        0.60        3.80      2.36 o 
   2   5  16       28.43       30.27      5.65 o 
   3   5  16       10.39        9.34      2.72 o 
   4   5  16       18.17       19.51      2.66 o 
   5   5  16       10.53        8.92      6.40 o 
   6   5  16        0.13       -0.66      4.35 o 
   0   6  16       11.38       11.80      2.70 o 
   1   6  16        4.76        0.38      2.48 o 
   2   6  16       27.28       24.06      3.20 o 
   3   6  16       19.65       26.19      3.07 o 
   4   6  16       20.20       24.34      2.99 o 
   5   6  16        0.05        7.00      3.90 o 
  -1  -2  17        1.52        8.84      4.88 o 
   0  -2  17        7.61        9.77     11.28 o 
   1  -2  17        6.69       12.35      3.73 o 
   2  -2  17       10.10        7.83      4.09 o 
  -2  -1  17        1.36        0.13      4.75 o 
  -1  -1  17       41.08       36.96      4.78 o 
   0  -1  17       10.94       15.04      3.89 o 
   1  -1  17       62.06       59.37      8.18 o 
   2  -1  17       11.29        9.48      3.53 o 
   3  -1  17        8.39        6.44      3.58 o 
  -2   0  17       29.51       25.31      5.15 o 
  -1   0  17       15.68       22.12      4.50 o 
   0   0  17        7.00        2.78      3.40 o 
   1   0  17       41.55       41.75      5.89 o 
   2   0  17        0.04       -0.41      3.31 o 
   3   0  17       37.35       32.43      7.39 o 
   4   0  17        0.60       -1.78      5.80 o 
  -2   1  17       22.44       18.67      8.11 o 
  -1   1  17        2.20       -2.12      7.56 o 
   0   1  17       60.96       56.20     12.63 o 
   1   1  17       14.00       13.39      5.41 o 
   2   1  17       29.98       32.75      3.52 o 
   3   1  17        6.79        5.54      6.73 o 
   4   1  17        2.47       -0.28     11.35 o 
   5   1  17       28.53       25.39      5.19 o 
  -2   2  17        0.96       -1.26     13.72 o 
  -1   2  17       41.75       43.99      5.07 o 
   0   2  17        2.45        3.72      2.97 o 
   1   2  17       43.69       46.40      3.28 o 
   2   2  17       14.55        1.94      9.83 o 
   3   2  17       33.97       39.29     10.49 o 
   4   2  17       70.44       64.00      5.70 o 
   5   2  17       19.60       14.78      4.84 o 
  -1   3  17        0.56        4.25      3.21 o 
   0   3  17       17.58       25.18      3.21 o 
   1   3  17       81.69       78.66      3.02 o 
   2   3  17        2.56       -2.60      4.76 o 
   3   3  17      130.76      130.42      9.44 o 
   4   3  17        0.88        4.98      2.89 o 
   5   3  17        0.43        1.33      2.74 o 
  -1   4  17       10.32       17.35      3.33 o 
   0   4  17       15.39       27.22      4.78 o 
   1   4  17        0.38        3.90      2.44 o 
   2   4  17        1.25       -0.09      2.83 o 
   3   4  17        0.64       -2.43      3.50 o 
   4   4  17       20.04       30.72      3.26 o 
   5   4  17        3.74        5.00      5.01 o 
   0   5  17        0.51        4.74      2.68 o 
   1   5  17       21.07       20.91      2.72 o 
   2   5  17        0.79        1.76      3.01 o 
   3   5  17        9.62       12.15      2.97 o 
   4   5  17       20.42       28.48      6.12 o 
   1   0  18        6.70       -0.02      3.74 o 
   2   0  18       20.49       24.80      6.33 o 
   0   1  18       12.43        9.73      5.59 o 
   1   1  18       39.79       38.00      5.85 o 
   2   1  18        7.62        9.94      4.36 o 
   3   1  18       38.72       28.36      5.94 o 
   0   2  18       34.31       35.25      6.40 o 
   1   2  18       37.13       33.13      5.01 o 
   2   2  18        0.29        0.52      6.75 o 
   3   2  18        8.25       10.80      5.45 o 
   1   3  18       24.52       26.36      3.50 o 
   2   3  18        0.43        1.81      4.33 o 
   3   3  18       21.40       23.57      7.12 o 
                                                 
